# Supplementary material for: Rumen fermentative metabolomic and blood insights into the effect of yeast culture supplement on growing bulls under heat stress conditions
Source: Front Microbiol. 2022 Sep 6;13:947822. doi: 10.3389/fmicb.2022.947822 (PMC9486011; doi:10.3389/fmicb.2022.947822)
Supplement: Supplementary file 1 [file Data_Sheet_1.CSV]

ID	Metabolite	Metab ID	Library ID	KEGG Compound ID	M/Z	Retention time	Mode	Adducts	Formula	Fragmentation Score	Theoretical Fragmentation Score	Mass Error	CAS ID	RSD	YC6	YC5	YC4	YC3	YC2	YC1	control6	control5	control4	control3	control2	control1	QC01	QC02	QC03
neg_9	N-lactoyl-Isoeucine	metab_8559	-	-	201.1129	6.2735	neg	M-H, M+K-2H, M+Na-2H, M-H2O-H	C10H18O4	-	47.5	-1.584605541	-	0.007557492	7.4243	7.5663	7.5119	7.5203	7.5208	7.5123	7.5126	7.5052	7.5343	7.4377	7.5175	7.543	7.5127	7.5062	7.5102
neg_12	Suberic acid	metab_8562	LMFA01170001;HMDB0000893	C08278	173.0814	4.9952	neg	M+Na-2H, M+K-2H, M-H, M-H2O-H	C8H14O4	66.4	-	-2.388637538	505-48-6	0.036056053	7.1625	7.2214	7.2312	7.2414	7.2423	7.1985	7.1952	7.2289	7.2773	7.2655	7.2577	7.2357	7.2442	7.2725	7.2706
neg_48	3-Methyladipic acid	metab_8598	HMDB0000555	-	159.0657	3.9303	neg	M-H, M+Na-2H, M-H2O-H	C7H12O4	57.7	-	-3.589302555	03-01-3058	0.013674767	6.6358	6.7524	6.7438	6.7631	6.7658	6.7958	6.7067	6.7559	6.7922	6.7656	6.6961	6.8154	6.7656	6.7774	6.7707
neg_72	5,6-Dihydroxyprostaglandin F1a	metab_8622	HMDB0012109	C06475	369.2284	6.4033	neg	M-H2O-H, M+Na-2H, M-H	C20H36O7	-	42.9	0.342314191	11000-26-3	0.016277997	6.2927	6.336	6.4092	6.3617	6.4536	6.345	6.2915	6.4711	6.4049	6.3777	6.2946	6.4577	6.3817	6.3841	6.3708
neg_77	Tetradecanedioic acid	metab_8626	HMDB0000872;LMFA01170018	C11002	257.1759	6.5128	neg	M-H, M+Na-2H, M-H2O-H	C14H26O4	76.4	-	0.185894914	821-38-5	0.005332125	6.8244	6.7468	6.8108	6.867	6.7387	6.7257	6.603	6.725	6.7534	6.771	6.8716	6.744	6.7572	6.7554	6.76
neg_81	(9Z,11R,12S,13S,15Z)-12,13-Epoxy-11-hydroxy-9,15-octadecadienoic acid	metab_8629	HMDB0033505	-	619.4221	6.6564	neg	M-H2O-H, 2M-H, M-H	C18H30O4	-	55.6	0.118668157	106034-49-5	0.045551408	6.472	6.4183	6.3435	6.4259	6.3763	6.5023	6.527	6.4403	6.3939	6.4853	6.5043	6.3746	6.4678	6.4285	6.4451
neg_83	9,10-DHOME	metab_8631	HMDB0004704	C14828	313.2387	6.7185	neg	M-H, M+Na-2H, M-H2O-H	C18H34O4	-	47.8	0.754251194	125356-86-7	0.006383349	7.4662	7.5029	7.2772	7.4687	7.4879	7.532	7.6156	7.5343	7.5298	7.5591	7.5551	7.4853	7.5281	7.5226	7.5253
neg_86	3-Hydroxydodecanedioic acid	metab_8634	HMDB0000413	-	283.0978	6.2668	neg	M+Na-2H, 2M+FA-H, M+K-2H	C12H22O5	-	64	9.937292255	34574-69-1	0.029948029	6.4513	6.4713	6.4327	6.4457	6.4577	6.4202	6.3764	6.463	6.4285	6.4809	6.3937	6.4356	6.4377	6.4209	6.4467
neg_88	5C-aglycone	metab_8636	HMDB0004810	-	271.0977	5.4302	neg	M-H, M+FA-H, M+Na-2H	C16H16O4	-	66.2	0.53225354	34927-45-2	0.014849549	7.1971	7.1853	7.2345	7.22	7.2378	7.133	7.0639	7.2275	7.1909	7.1855	7.1204	7.1969	7.1717	7.1817	7.1839
neg_93	Uridine	metab_8641	HMDB0000296	C00299	243.0621	1.8211	neg	M-H, M+Cl, M+FA-H	C9H12N2O6	60.8	-	-0.461771043	58-96-8	0.010072913	6.9036	6.6653	6.8138	6.5731	6.5656	6.7223	6.663	6.5465	6.4302	6.6345	6.6387	6.5942	6.6303	6.6336	6.6389
neg_99	DG(15:0/18:3(6Z,9Z,12Z)/0:0)	metab_8647	HMDB0007075	-	575.4684	7.2194	neg	M+Cl, M+K-2H, M-H	C36H64O5	-	56.3	0.924981066	-	0.049800354	6.8442	6.7587	6.6914	6.7425	6.6478	6.9982	6.8628	6.6604	6.687	6.8074	6.8033	6.5282	6.7846	6.7479	6.7474
neg_101	Inosine	metab_8649	HMDB0000195	C00294	267.0736	2.178	neg	M-H, M+Cl, 2M-H	C10H12N4O5	93.3	-	0.282644078	58-63-9	0.026082936	7.6236	7.7305	7.6568	7.7233	7.4674	7.7563	7.868	7.4643	7.5015	7.7294	7.79	7.5626	7.6447	7.665	7.6639
neg_107	(S)-2,3,4,5-Tetrahydropiperidine-2-carboxylate	metab_8655	HMDB0012130	C00450	299.125	2.6826	neg	M-H2O-H, 2M+FA-H, 2M-H	C6H9NO2	-	49.9	-6.052433182	-	0.042968764	5.3781	5.6313	5.5666	5.4813	5.6452	5.5508	5.6256	5.6299	5.7253	5.6791	5.6738	5.6287	5.6661	5.6289	5.6452
neg_216	5-L-Glutamyl-L-alanine	metab_8763	HMDB0006248	C03740	217.0828	0.7725	neg	M-H2O-H, M-H	C8H14N2O5	47.3	-	-1.539760452	-	0.031809129	4.9119	5.0196	4.9634	4.9183	4.9484	4.9957	5.2876	4.9178	4.8869	5.0804	5.2733	4.9176	5.042	5.0258	5.0146
neg_252	Hypoxanthine	metab_8799	HMDB0000157	C00262	135.0305	1.3475	neg	M-H, M+Cl	C5H4N4O	74.4	-	-5.473341688	68-94-0	0.033718995	6.9864	6.9201	6.9436	6.8366	6.7575	6.9825	6.9942	6.7634	6.7234	6.934	6.9742	6.9215	6.8928	6.9099	6.922
neg_261	Methylmalonic acid	metab_8808	LMFA01170118;HMDB0000202	C02170	117.0185	1.4548	neg	M-H2O-H, M-H	C4H6O4	56.6	-	-7.442397253	516-05-2	0.0278278	7.023	7.1801	7.0485	7.4044	7.1675	7.3051	7.2849	7.1222	7.4343	7.1662	7.3518	7.1814	7.2498	7.2664	7.2735
neg_276	Guanosine	metab_8823	HMDB0000133	C00387	282.0844	2.2201	neg	M-H, M+Cl	C10H13N5O5	88.3	-	-0.023640576	118-00-3	0.035340835	6.512	6.2862	6.4109	6.3546	6.1567	6.2647	6.1647	6.0986	6.1383	6.3285	6.2848	6.1974	6.219	6.2427	6.2481
neg_301	3-Dehydroquinate	metab_8848	-	C00944	189.0401	2.7036	neg	M-H, M+Na-2H	C7H10O6	-	43.6	-1.809159119	-	0.019810871	4.9036	5.045	5.1814	4.8396	5.1544	4.9652	5.0626	5.122	5.2233	5.2129	5.1004	5.2127	5.149	5.148	5.1335
neg_337	Genipin	metab_8884	HMDB0035830	C09780	225.0767	3.1875	neg	M-H, M+FA-H	C11H14O5	47.2	-	-0.727796249	6902-77-8	0.005803326	5.5937	5.6493	5.7291	5.7254	5.8432	5.6336	5.6198	5.8223	5.8599	5.8671	5.6804	5.9544	5.7771	5.7765	5.7811
neg_394	Rosmarinic acid	metab_8941	HMDB0003572	C01850	341.0667	3.984	neg	M-H2O-H, M+FA-H	C18H16O8	-	42.6	0.053595526	20283-92-5	0.04824782	5.7614	5.8553	5.9026	5.8057	5.867	5.7663	5.7886	5.8786	5.963	6.0145	5.8204	5.9838	5.8733	5.9124	5.8808
neg_398	ADP-ribose	metab_8945	HMDB0001178	C00301	558.0648	0.7794	neg	M-H2O-H, M-H	C15H23N5O14P2	75.8	-	0.725675067	-	0.075537101	5.2302	5.6066	5.3538	5.7596	5.6615	5.2992	5.46	5.5809	5.8563	5.573	5.3687	5.588	5.5973	5.5659	5.5316
neg_399	3-(3-hydroxy-4,5-dimethoxyphenyl)prop-2-enoic acid	metab_8946	HMDB0141325	-	245.0431	4.1559	neg	M+Na-2H, M+Cl	C11H12O5	-	56.3	-0.23130397	-	0.014455921	5.585	5.7087	5.611	5.6048	5.615	5.6278	5.7102	5.6038	5.7325	5.7122	5.7419	5.635	5.6607	5.6726	5.6632
neg_400	3-Methoxybenzenepropanoic acid	metab_8947	HMDB0011751	-	179.0709	4.1682	neg	M-H, M+Na-2H	C10H12O3	42.2	-	-2.694335099	10516-71-9	0.019783831	6.181	6.3038	6.233	6.2147	6.2519	6.2346	6.2952	6.2446	6.3339	6.3088	6.3204	6.2702	6.2669	6.2815	6.2665
neg_433	3,3-Dimethylglutaric acid	metab_8979	HMDB0002441	-	159.0657	4.6709	neg	M-H2O-H, M-H	C7H12O4	61.8	-	-4.200384733	4839-46-7	0.019600851	6.2813	6.5308	6.3743	6.5596	6.544	6.6452	6.2209	6.5125	6.5722	6.5761	6.4061	6.5741	6.5359	6.5514	6.5377
neg_435	2-hydroxy-3-[4-hydroxy-3-(4-hydroxy-3-methylbut-2-en-1-yl)phenyl]propanoic acid	metab_8981	HMDB0133195	-	265.1059	4.6962	neg	M-H, M+Na-2H	C14H18O5	-	62.1	-8.261157663	-	0.049655794	5.39	5.4816	5.4274	5.4223	5.4067	5.4115	5.509	5.4231	5.4199	5.4793	5.4526	5.3727	5.4507	5.4728	5.4297
neg_458	4-{[3-(hydroxymethyl)-3-methyloxiran-2-yl]methoxy}-7H-furo[3,2-g]chromen-7-one	metab_9004	HMDB0129419	-	323.0538	5.0916	neg	M+Na-2H, M+FA-H	C16H14O6	-	52.4	0.253018883	-	0.018493068	5.8949	5.9103	5.9405	5.9767	5.8858	5.786	5.7885	5.8943	5.961	5.9523	5.8774	5.9203	5.9061	5.9221	5.9134
neg_477	Atrolactic acid	metab_9023	HMDB0000291	C05584	165.0551	5.3891	neg	M-H2O-H, M-H	C9H10O3	58.6	-	-4.126393545	-	0.007624299	5.7786	5.7369	5.6856	5.761	5.7054	5.5791	5.5852	5.6929	5.6938	5.7162	5.7164	5.7582	5.6958	5.6994	5.6928
neg_485	6-({3-[5,7-dihydroxy-2-(3-hydroxyphenyl)-4-oxo-3,4-dihydro-2H-1-benzopyran-8-yl]-7-hydroxy-4-oxo-2-phenyl-3,4-dihydro-2H-1-benzopyran-5-yl}oxy)-3,4,5-trihydroxyoxane-2-carboxylic acid	metab_9031	HMDB0129237	-	701.1612	5.5055	neg	M-H2O-H, M-H	C36H30O15	-	48	7.371525083	-	0.199661049	5.4577	5.699	5.5206	5.552	5.3508	5.4023	5.4639	5.5619	5.5056	5.5361	5.51	5.4673	5.5924	5.4181	5.5054
neg_492	Lactucin	metab_9038	HMDB0035814	C09489	257.0819	5.5735	neg	M-H2O-H, M+Na-2H	C15H16O5	-	59.7	-0.076844208	1891-29-8	0.019061731	6.0734	6.0749	6.1991	6.1849	6.2991	6.1301	6.0411	6.307	6.2598	6.1974	6.0618	6.3367	6.1987	6.211	6.2145
neg_550	(1R,2R,3S,1'R)-Nepetalinic acid	metab_9096	HMDB0034971	-	199.0974	6.178	neg	M-H, M+Cl	C10H16O4	-	46.8	-1.134346067	32603-11-5	0.021779785	5.4849	5.5778	5.6081	5.5003	5.5418	5.5573	5.5217	5.5314	5.539	5.528	5.5363	5.5824	5.5412	5.5357	5.5541
neg_591	2,3-dinor Prostaglandin E1	metab_9137	-	-	325.2022	6.3692	neg	M-H, M+FA-H	C18H30O5	71.7	-	0.382968043	-	0.011910845	6.8656	6.9193	6.8892	6.8756	6.8556	6.8637	6.8504	6.8601	6.8751	6.8093	6.8726	6.8656	6.8643	6.862	6.8544
neg_606	(3S,5R,6R,7E)-3,5,6-Trihydroxy-7-megastigmen-9-one	metab_9152	HMDB0038736	-	483.2963	6.4374	neg	M-H, 2M-H	C13H22O4	-	47.1	-0.897907463	-	0.02424032	5.9087	5.9358	6.0867	6.0364	6.0611	5.9753	5.8329	6.0657	6.0052	5.9884	5.9487	6.1477	6.0032	6.0087	5.9883
neg_624	28-Homobrassinolide	metab_9170	HMDB0030423	-	493.3537	6.4989	neg	M-H, M+K-2H	C29H50O6	-	62.5	0.438070699	80483-89-2	0.082879958	5.878	5.5441	5.6541	5.5943	5.7834	5.927	5.5952	5.7521	5.6286	5.8069	5.7219	5.7142	5.7121	5.7477	5.7841
neg_638	Homodolicholide	metab_9184	HMDB0033907	-	537.3436	6.5197	neg	M-H, M+FA-H	C29H48O6	-	65.7	0.086200781	86630-40-2	0.027963273	6.3354	6.2394	6.2624	6.3386	6.3587	6.3917	6.2281	6.353	6.298	6.3494	6.3064	6.32	6.2978	6.3158	6.3211
neg_656	Yucalexin P15	metab_9202	HMDB0036753	-	375.1801	6.6221	neg	M+Cl, M+FA-H	C20H26O4	-	46.6	-8.569981418	119626-52-7	0.018910436	5.7803	5.8344	5.7132	5.7589	5.6238	5.6442	5.7639	5.6369	5.7517	5.7615	5.7994	5.7046	5.731	5.7267	5.7151
neg_660	8-Deoxy-11,13-dihydroxygrosheimin	metab_9206	HMDB0041144	-	317.0742	6.6358	neg	M-H, M+K-2H	C15H20O5	-	65.4	0.42652297	83551-03-5	0.095008715	5.0744	4.5138	5.0399	4.4877	5.3349	4.8014	5.497	5.3537	4.5624	5.1556	5.1184	5.24	5.0552	4.9956	4.9781
neg_667	1,11-Undecanedicarboxylic acid	metab_9213	HMDB0002327	-	243.1602	6.4853	neg	M-H2O-H, M-H	C13H24O4	62.6	-	-0.503491193	505-52-2	0.005888168	5.8429	6.0571	5.7678	5.9649	5.447	5.7392	5.8674	5.4445	6.1317	6.0849	6.4399	5.7525	5.9774	5.9761	5.9725
neg_674	Ceanothine C	metab_9220	HMDB0029340	-	491.2655	6.451	neg	M-H2O-H, M+Na-2H	C26H38N4O4	-	43	-3.23024062	18658-42-9	0.037221462	5.933	5.9175	6.0398	5.9945	6.1081	5.9881	5.9124	6.119	6.0527	6.0214	5.8938	6.1148	6.0011	5.9957	5.9705
neg_676	Cynaratriol	metab_9222	HMDB0034983	-	319.0869	6.7048	neg	M-H2O-H, M+K-2H	C15H22O5	-	54.9	0.484765669	70894-20-1	0.229639137	4.9556	5.0728	5.0702	5.1529	4.7568	5.0211	4.7514	4.8087	5.145	5.0256	5.128	4.9552	5.0675	4.9072	4.9001
neg_705	LysoPC(18:2(9Z,12Z))	metab_9251	HMDB0061700;HMDB0010386	-	564.331	6.787	neg	M+Cl, M+FA-H	C26H50NO7P	-	65	-0.667738108	-	0.053376007	6.1917	6.6199	6.8782	6.6936	6.4622	6.5303	6.7806	6.4347	6.6661	6.4651	6.5099	6.4025	6.641	6.5958	6.6111
neg_716	4-Hydroxy-D4-neuroprostane	metab_9262	HMDB0012777	-	375.2177	6.8556	neg	M-H, M+FA-H	C22H32O5	-	42.7	0.120320065	-	0.056692123	5.5991	5.6423	5.3991	5.6683	5.5123	5.5619	5.6116	5.5194	5.5826	5.5428	5.6663	5.5352	5.5735	5.5279	5.5361
neg_748	Trihydroxycoprostanoic acid	metab_9294	LMST01010246;HMDB0000601;HMDB0002163	-	463.3433	6.9516	neg	M-H, M+Na-2H	C28H48O5	-	48.5	0.815513356	863-39-8	0.044914424	5.9476	5.8151	5.6739	5.9128	5.9506	5.9671	5.8792	5.9695	5.8142	5.9041	5.9255	5.8128	5.8684	5.8957	5.8584
neg_749	5b-Cholestane-3a,7a,12a,23S,25-pentol	metab_9295	HMDB0000483;LMST01010241	-	433.3324	6.9516	neg	M-H2O-H, M+FA-H	C27H48O5	-	45.1	0.135368658	59906-15-9	0.13051472	5.6015	5.384	5.5264	5.5492	5.4855	5.5636	5.3914	5.4722	5.3782	5.5124	5.5879	5.4102	5.5361	5.4283	5.4593
neg_752	12-hydroxyheptadecanoic acid	metab_9298	HMDB0061663	-	285.2436	6.9859	neg	M-H, M+Cl	C17H34O3	-	44	0.290471163	-	0.007815754	6.3053	6.2304	6.1658	6.2509	6.1293	6.5326	6.3104	6.1197	6.1693	6.1601	6.2189	6.0531	6.2058	6.2103	6.2125
neg_766	(+/-)-Enterolactone	metab_9312	-	-	297.1133	7.0682	neg	M-H, M+FA-H	C18H18O4	74.2	-	0.273597333	-	0.057391181	6.8858	6.6094	6.8798	5.9146	5.8753	6.538	6.4747	6.0364	6.1003	6.2506	6.3261	6.5728	6.246	6.2039	6.2032
neg_820	(6b,7b,13R)-6,7-Diacetoxy-8,14-labdadiene-13-ol	metab_9366	HMDB0035288	-	427.2491	6.9242	neg	M-H2O-H, M+Na-2H	C24H38O5	-	45.9	0.613979348	260792-29-8	0.018688094	5.975	5.9451	5.7746	5.8711	5.8265	5.9386	6.0548	5.8564	5.8418	5.8917	6.0581	5.8131	5.9144	5.9286	5.9284
neg_823	Vamonolide	metab_9369	HMDB0037379	-	493.2583	6.9173	neg	M-H2O-H, M+Na-2H	C28H40O6	-	57	0.780723189	114332-66-0	0.042267585	5.6747	5.6932	5.5504	5.505	5.5022	5.7076	5.7794	5.5829	5.6022	5.6245	5.806	5.5005	5.628	5.6622	5.6345
neg_1001	Oxalic Acid	metab_9547	HMDB0040196;HMDB0002329	C00209	88.9871	0.4072	neg	M-H	C2H2O4	59.2	-	-9.825880944	144-62-7	0.009282138	5.2209	5.1786	5.1614	5.1427	5.1192	5.2202	5.1742	5.1153	5.1793	5.1812	5.2116	5.1786	5.1738	5.1817	5.1762
neg_1267	N-Ethylglycine	metab_9813	HMDB0041945	C11735	102.0552	0.7587	neg	M-H	C4H9NO2	-	52	-8.050238041	627-01-0	0.022720598	4.1963	4.0078	4.0425	4.1335	3.9266	4.4415	4.4436	3.9622	4.0818	4.146	4.2937	4.0391	4.1302	4.1358	4.1493
neg_1293	D-Xylulose 1-phosphate	metab_9839	HMDB0006534	-	211.0011	0.7725	neg	M-H2O-H	C5H11O8P	-	53.7	-1.140059567	63323-91-1	0.048573235	5.6026	5.6336	5.5456	5.4968	5.307	5.5443	5.58	5.2704	5.3973	5.6319	5.5731	5.4191	5.5077	5.4799	5.4667
neg_1300	L-Glutamine	metab_9846	HMDB0003423;HMDB0000641	C00064	145.0612	0.7794	neg	M-H	C5H10N2O3	-	43.5	-4.42396529	56-85-9	0.020911833	4.7098	4.7458	4.7019	4.8002	4.6312	4.6766	4.8484	4.6216	4.6492	4.7312	4.8045	4.7493	4.7363	4.7221	4.7195
neg_1312	Stachyose	metab_9858	HMDB0003553	C01613	701.1922	0.7794	neg	M+Cl	C24H42O21	-	68.3	1.428604828	470-55-3	0.146386132	5.5793	5.8288	5.4859	5.5654	5.3308	5.6844	5.4824	5.3625	5.4709	5.5951	5.5124	5.3018	5.5913	5.5173	5.4661
neg_1326	N2-Succinyl-L-glutamic acid 5-semialdehyde	metab_9872	HMDB0001180	C05932	230.0668	0.8001	neg	M-H	C9H13NO6	-	43	-0.705415231	-	0.073251453	4.1861	4.6015	4.7527	4.6138	4.8804	4.4541	4.5236	4.8405	4.6835	4.6933	4.4595	4.8267	4.6606	4.7006	4.6384
neg_1344	N-acetylaspartate	metab_9890	HMDB0000812	C01042	174.0403	0.8207	neg	M-H	C6H9NO5	56.7	-	-2.972236439	-	0.017356024	6.0126	6.1316	5.9916	6.0504	5.9428	6.0919	6.586	5.9107	6.0676	6.1156	6.5919	5.9308	6.2137	6.2118	6.1997
neg_1398	Deoxythymidine diphosphate-l-rhamnose	metab_9944	HMDB0006354	C03319	547.0738	1.1959	neg	M-H	C16H26N2O15P2	-	87.3	0.488555193	2147-59-3	0.035102635	5.5203	5.5919	5.4553	5.441	5.3458	5.3605	5.4349	5.3186	5.4639	5.373	5.5307	5.4968	5.4624	5.4424	5.4327
neg_1412	Adenosine diphosphate ribose	metab_9958	HMDB0001178	C00301	540.054	1.3226	neg	M-H2O-H	C15H23N5O14P2	-	80.5	0.345039407	20762-30-5	0.032826844	5.5239	5.6894	5.591	5.593	5.3173	5.4112	5.413	5.4036	5.4499	5.5493	5.2122	5.585	5.4863	5.4611	5.4857
neg_1429	Deoxyadenosine monophosphate	metab_9975	HMDB0000905	C00360	330.0609	1.4617	neg	M-H	C10H14N5O6P	81.7	-	0.008317173	653-63-4	0.054215559	4.8697	4.7772	4.9022	5.0836	5.1429	4.605	4.4327	4.9266	5.0466	4.8141	4.783	5.0409	4.9265	4.9625	4.919
neg_1433	N-Acetyl-L-alanine	metab_9979	HMDB0000766	-	130.0502	1.5938	neg	M-H	C5H9NO3	56.3	-	-5.996786868	97-69-8	0.044138014	4.6649	4.8697	4.5857	5.4616	4.7703	5.1917	4.9807	4.7105	5.4281	4.6543	4.9828	4.8473	5.033	5.0646	5.0308
neg_1438	Xanthine	metab_9984	HMDB0000292	C00385	151.0255	1.6546	neg	M-H	C5H4N4O2	86.8	-	-4.407591155	69-89-6	0.019502713	6.8944	6.7164	6.7136	6.6769	6.5616	6.7822	6.8224	6.5522	6.5599	6.6989	6.8365	6.6584	6.7076	6.7216	6.7231
neg_1466	DTMP	metab_10012	HMDB0001227	C00364	321.0493	2.1131	neg	M-H	C10H15N2O8P	81	-	-0.051835474	-	0.01969106	5.5511	5.6059	5.5508	5.8603	5.7481	5.5184	5.5572	5.643	5.8068	5.6144	5.7163	5.7018	5.6749	5.6633	5.6801
neg_1498	3,4,5-trihydroxy-6-{3-hydroxy-5-[(E)-2-(2-hydroxy-4-{[3,4,5-trihydroxy-6-(hydroxymethyl)oxan-2-yl]oxy}phenyl)ethenyl]phenoxy}oxane-2-carboxylic acid	metab_10044	HMDB0134116	-	619.1071	2.1987	neg	M+K-2H	C26H30O15	-	46.7	0.123686104	-	0.187471799	4.7087	4.9852	4.8285	5.0219	4.5582	4.9219	5.2982	4.4835	4.4184	4.9477	4.9644	4.6727	4.7559	4.8347	4.9189
neg_1545	Xanthosine	metab_10091	HMDB0000299	C01762	283.0685	2.633	neg	M-H	C10H12N4O6	71.1	-	0.376533078	146-80-5	0.090831284	4.9387	4.5522	4.5887	4.7265	4.5288	4.8402	4.7282	4.4269	4.3506	4.6711	4.8595	4.4149	4.6804	4.6132	4.6861
neg_1555	Gamma-Glutamylproline	metab_10101	HMDB0029157	-	289.1042	2.6826	neg	M+FA-H	C10H16N2O5	-	47.4	0.392834618	53411-63-5	0.058585138	4.8218	4.8982	4.795	4.3693	4.3208	4.8135	5.0295	4.3621	4.6516	4.6767	5.0212	4.5386	4.7955	4.7446	4.7711
neg_1572	Hydroxyprolyl-Proline	metab_10118	HMDB0028871	-	273.1093	2.7036	neg	M+FA-H	C10H16N2O4	-	45.1	0.581098831	-	0.02166217	4.3088	4.7809	4.5482	4.9825	5.1444	4.8316	4.7508	5.1123	4.8889	4.718	4.5774	4.8917	4.9439	4.9271	4.9283
neg_1579	Asparaginyl-Leucine	metab_10125	HMDB0028735	-	244.1303	2.7159	neg	M-H	C10H19N3O4	-	43.8	0.034920411	-	0.010287122	5.403	5.317	5.0709	5.435	5.0734	5.364	5.5064	5.06	5.3042	5.2963	5.5187	5.3103	5.3288	5.3341	5.3377
neg_1580	3,4,5-trihydroxy-6-[(oxolan-2-yl)methoxy]oxane-2-carboxylic acid	metab_10126	HMDB0126546	-	259.0825	2.7159	neg	M-H2O-H	C11H18O8	-	64.8	0.635162403	-	0.023172264	5.1135	5.1075	5.2141	5.2729	5.4421	5.2041	5.0652	5.4374	5.3301	5.3429	5.1238	5.4048	5.3015	5.2937	5.3136
neg_1593	Acetyl-DL-Valine	metab_10139	-	-	158.0817	2.7543	neg	M-H	C7H13NO3	43.9	-	-3.421106577	-	0.027571152	5.4742	5.5368	5.3848	5.2314	5.4243	5.4881	5.459	5.3989	5.6605	5.3721	5.3625	5.4376	5.4712	5.4625	5.4861
neg_1599	(-)-trans-3,4-Dihydro-4,8-dihydroxy-3-methyl-1H-2-benzopyran-1-one	metab_10145	HMDB0030765	-	239.0561	2.7904	neg	M+FA-H	C10H10O4	-	66.6	-0.209075013	70287-70-6	0.030395626	5.8146	5.7165	5.7982	5.5985	5.8673	5.6468	5.5645	5.8463	5.7672	5.7277	5.635	5.8679	5.756	5.7648	5.7818
neg_1601	Tyrosyl-Proline	metab_10147	HMDB0029113	-	277.1198	2.8024	neg	M-H	C14H18N2O4	-	67.4	1.458325762	-	0.08167807	4.8522	4.5982	4.3379	4.3414	4.1713	4.5299	4.615	4.1307	4.2909	4.2484	4.8443	4.2162	4.4852	4.4966	4.5503
neg_1630	Neuromedin B (1-3)	metab_10176	HMDB0013016	-	283.1413	2.9704	neg	M-H2O-H	C12H22N4O5	-	47.3	0.278595168	-	0.032714115	3.537	3.6805	3.6234	3.0457	4.3748	2.9201	4.6004	4.4232	4.7842	4.7618	4.7614	5.1295	4.6189	4.5968	4.5927
neg_1639	Cis-4-Decenedioic acid	metab_10185	HMDB0000603	-	245.1031	2.9945	neg	M+FA-H	C10H16O4	-	56.3	0.258927024	72879-22-2	0.088339115	4.7278	4.724	4.9017	4.9062	5.1744	4.9011	4.6947	5.1955	5.0333	4.9562	4.7266	5.1465	5.0083	4.9313	4.9742
neg_1651	Valtrate	metab_10197	HMDB0034493	C09801	211.0609	3.0608	neg	M-H	C10H12O5	-	40.2	-1.39033514	18296-44-1	0.035874576	5.2677	5.2333	5.305	5.3325	5.3721	5.2886	5.1149	5.3722	5.3112	5.3171	5.1737	5.3484	5.291	5.2643	5.2922
neg_1687	(2-{[3-(3,4-dihydroxyphenyl)prop-2-enoyl]oxy}ethyl)trimethylazanium	metab_10233	HMDB0136312	-	287.1138	3.204	neg	M+Na-2H	C14H20NO4+	-	87.1	-0.324622417	-	0.003401553	5.0961	5.1905	5.3473	5.5432	5.6156	5.3805	5.0879	5.5829	5.4017	5.361	5.0743	5.5734	5.4181	5.4199	5.417
neg_1706	Dihydroxyphenylacetic acid	metab_10252	HMDB0001336	C01161	167.0346	3.2584	neg	M-H	C8H8O4	51.2	-	-2.317379703	-	0.036975158	5.38	5.284	5.4373	5.2506	5.2166	5.2613	5.0196	5.2034	5.2558	5.3205	5.1658	5.2494	5.2305	5.251	5.2624
neg_1708	Adipic acid	metab_10254	LMFA01170048;HMDB0000448	C06104	145.05	3.2715	neg	M-H	C6H10O4	75.6	-	-4.317770187	124-04-9	0.005326974	6.1003	6.1543	6.2035	6.3432	6.2416	6.0536	6.0588	6.2083	6.3936	6.2462	6.1401	6.3045	6.2308	6.2347	6.235
neg_1712	4-(7-hydroxy-3,4-dihydro-2H-1-benzopyran-3-yl)-3-methoxybenzene-1,2-diol	metab_10258	HMDB0130881	-	333.0983	3.2879	neg	M+FA-H	C16H16O5	-	70.7	1.273931914	-	0.028142518	5.2038	5.3183	5.484	4.9299	5.1233	5.0329	5.4669	5.1816	5.2452	5.3076	5.239	5.788	5.1928	5.2157	5.1974
neg_1723	Ferulic acid 4-sulfate	metab_10269	HMDB0029200	-	273.0076	3.349	neg	M-H	C10H10O7S	-	87.2	0.433511279	-	0.058693189	4.5237	4.572	4.6205	4.7437	4.6899	4.6325	3.5477	4.7261	3.6696	3.6674	2.729	3.9404	4.4058	4.43	4.4567
neg_1789	3-Methylglutaric acid	metab_10335	HMDB0000752	-	145.05	3.6261	neg	M-H	C6H10O4	76.1	-	-4.24054923	-	0.010537901	5.8534	5.8207	5.9329	5.8517	5.9966	5.8839	5.7861	5.9574	5.8858	5.8602	5.7852	6.0258	5.9339	5.9303	5.9248
neg_1795	N-acetyltryptophan	metab_10341	HMDB0013713	-	245.0933	3.6625	neg	M-H	C13H14N2O3	-	45.7	0.568768014	1218-34-4	0.027083756	4.8815	5.0503	4.9915	4.9479	4.9803	4.9088	4.991	4.9435	5.0969	5.0104	5.0266	5.0008	5.032	5.0285	5.0099
neg_1813	Perilloside B	metab_10359	HMDB0040465	-	363.1197	3.7628	neg	M+Cl	C16H24O7	-	62.5	-5.736642326	-	0.073829283	5.1196	4.8686	5.129	5.0377	5.2463	5.1152	4.8917	5.2576	5.2283	5.2385	5.085	5.1038	5.1552	5.1638	5.1033
neg_1848	3-Oxooctanoic acid	metab_10394	HMDB0010721	-	203.0922	3.9387	neg	M+FA-H	C8H14O3	-	41.7	-2.107551862	-	0.019923769	5.2177	5.2676	5.2601	5.2556	5.2548	5.2344	5.1695	5.2549	5.2437	5.2788	5.2164	5.3053	5.2698	5.2871	5.2789
neg_1880	2-(3-hydroxy-4,5-dimethoxyphenyl)-4H-chromen-4-one	metab_10426	HMDB0140450	-	343.0824	4.092	neg	M+FA-H	C17H14O5	-	46.8	0.107719707	-	0.027212784	6.4163	6.4524	6.5266	6.4919	6.4621	6.4266	6.3699	6.464	6.4733	6.4549	6.3854	6.5499	6.441	6.4643	6.4494
neg_1884	Undecanedioic acid	metab_10430	LMFA01170007;HMDB0000888	-	261.1344	4.1089	neg	M+FA-H	C11H20O4	-	41.6	0.011337471	1852-04-6	0.014645069	4.9218	5.0553	5.1655	5.0125	5.0959	5.0549	5.0293	5.0831	5.0912	5.0589	4.991	5.2234	5.0843	5.0867	5.0746
neg_1887	5-(2-Methylpropyl)tetrahydro-2-oxo-3-furancarboxylic acid	metab_10433	HMDB0030988	-	231.0873	4.1227	neg	M+FA-H	C9H14O4	-	43.3	-0.70181541	-	0.072376446	4.8322	4.9065	4.92	4.9069	5.0417	4.9774	4.8674	5.0411	4.9758	4.9636	4.8679	4.9913	4.9298	4.9921	4.9726
neg_1925	Cyclocalopin C1	metab_10471	HMDB0039812	-	317.1032	4.3163	neg	M+Na-2H	C15H20O6	-	67.1	8.714942947	-	0.019228935	5.9179	5.9201	5.9619	5.8543	5.8448	5.8358	5.8433	5.8788	5.9596	5.9387	5.862	6.0283	5.8945	5.9022	5.8855
neg_1944	3,4,5-trihydroxy-6-[2-(phenoxycarbonyl)phenoxy]oxane-2-carboxylic acid	metab_10490	HMDB0135167	-	411.07	4.3819	neg	M+Na-2H	C19H18O9	-	57.9	0.536725605	-	0.023972712	5.101	5.2073	5.2312	5.2469	5.3023	5.1007	5.1254	5.328	5.3458	5.3219	5.2566	5.2775	5.2648	5.2646	5.2826
neg_1947	3,4,5-trihydroxy-6-{[(2E)-2-methyl-3-phenylprop-2-en-1-yl]oxy}oxane-2-carboxylic acid	metab_10493	HMDB0133619	-	345.0981	4.3978	neg	M+Na-2H	C16H20O7	-	61.7	7.95649264	-	0.007515684	6.0728	6.0444	6.0907	6.0228	6.0062	6.0102	5.9818	6.0299	6.1081	6.0811	6.0261	6.1021	6.0489	6.0537	6.0474
neg_1970	5-(3',4'-dihydroxyphenyl)-gamma-valerolactone-3'-O-glucuronide	metab_10516	HMDB0029190	-	419.0977	4.4817	neg	M+Na-2H	C18H22O10	-	87.6	4.475739593	-	0.047416592	4.415	4.3973	4.6032	4.4957	5.1071	4.1977	4.9659	5.1534	5.272	5.258	4.9537	5.1807	5.0089	5.0484	5.0198
neg_2003	2-(hydroxymethyl)-2-methyl-2H-chromen-5-ol	metab_10549	HMDB0126383	-	237.0766	4.6411	neg	M+FA-H	C11H12O3	-	64.9	-1.514569236	-	0.041458915	4.9543	4.8812	4.9454	4.9971	5.145	5.1134	5.0487	5.1074	5.135	5.1402	5.0721	5.1113	5.0753	5.1106	5.1003
neg_2013	Isoamberboin	metab_10559	HMDB0034719	-	285.1134	4.6784	neg	M+Na-2H	C15H20O4	-	45.4	9.927874528	30825-69-5	0.033006081	5.2231	5.1727	5.2189	5.1582	5.0497	5.1079	5.0814	5.0706	5.077	5.0988	4.9551	5.074	5.0897	5.1182	5.1015
neg_2025	Val-Phe4Cl-OH	metab_10571	-	-	405.0828	4.7215	neg	M-H	C19H19ClN2O6	65.3	-	-7.583884243	-	0.052068846	5.6707	5.617	5.7423	5.4246	5.4056	5.4073	5.4279	5.52	5.6148	5.6455	5.4618	5.7826	5.5174	5.5531	5.5121
neg_2028	3',7-Dihydroxy-4'-methoxyisoflavanone	metab_10574	HMDB0029870	-	331.0826	4.7305	neg	M+FA-H	C16H14O5	-	53	1.124205369	67492-31-3	0.040977871	5.3745	5.3198	5.3399	5.1948	5.1613	5.2206	5.1754	5.1957	5.3174	5.2945	5.1594	5.4292	5.2534	5.2328	5.2181
neg_2048	DL-Benzylsuccinic acid	metab_10594	-	-	207.066	4.8166	neg	M-H	C11H12O4	44.8	-	-1.36897571	-	0.025502434	4.9414	5.0722	5.1069	5.0751	5.1201	5.0255	5.0937	5.1074	5.218	5.2363	5.1058	5.1858	5.1241	5.1396	5.1458
neg_2075	Aromadendrin	metab_10621	HMDB0030847;HMDB0125362	C00974	287.0563	4.9265	neg	M-H	C15H12O6	-	59.7	0.548467559	480-20-6	0.080789515	4.9499	4.9501	5.0187	4.8784	5.0174	4.9415	4.9272	5.0917	5.1601	5.1532	4.9629	5.1569	5.0264	5.0948	5.0788
neg_2090	EPIAFZELECHIN (2R,3R)(-)	metab_10636	-	-	273.077	5.0086	neg	M-H	C15H14O5	40.4	-	0.664090556	-	0.028763114	6.1438	6.1207	6.2067	6.1094	6.0779	6.1353	6.0303	6.1117	6.1495	6.1448	6.0343	6.1597	6.1102	6.1341	6.1289
neg_2095	Butyl (S)-3-hydroxybutyrate glucoside	metab_10641	HMDB0031694	-	303.1451	5.0293	neg	M-H2O-H	C14H26O8	-	76.2	0.388332382	-	0.065387789	4.6838	4.5669	4.7402	4.7096	4.7942	4.6758	4.4558	4.7974	4.7709	4.7013	4.5701	4.787	4.7404	4.6855	4.7284
neg_2111	Glycerol tributanoate	metab_10656	HMDB0031094	C13870	337.1405	5.0985	neg	M+Cl	C15H26O6	-	46.4	-6.230426137	60-01-5	0.134000025	3.752	3.4859	3.9813	3.4082	4.6466	3.5103	4.4011	4.6339	4.8366	4.9303	4.6294	5.0989	4.7098	4.5944	4.6448
neg_2140	1-[2-(2H-1,3-benzodioxol-5-yl)-1-benzofuran-5-yl]propane-1,3-diol	metab_10685	HMDB0131335	-	311.0927	5.2538	neg	M-H	C18H16O5	-	46	0.50853012	-	0.037455822	5.8845	5.7863	5.8111	5.7759	5.5868	5.8188	5.7054	5.6287	5.7195	5.7676	5.702	5.7273	5.7134	5.7433	5.7401
neg_2159	12-Oxo-20-trihydroxy-leukotriene B4	metab_10704	LMFA03020050;HMDB0012553	-	381.192	5.3292	neg	M-H	C20H30O7	-	47.1	0.28444035	-	0.038981687	5.1594	5.2467	5.3136	5.2909	5.4483	5.3193	5.229	5.4321	5.36	5.3506	5.2031	5.3683	5.3503	5.321	5.3215
neg_2188	3',4,4'-Trihydroxypulvinone	metab_10733	HMDB0030563	-	311.0562	5.4302	neg	M-H	C17H12O6	-	52.9	0.40782428	51282-12-3	0.0346061	5.2426	5.1933	5.2856	4.8902	4.7856	5.0156	4.8752	4.9115	4.9782	4.9482	4.8493	5.1092	5.0041	4.997	5.0257
neg_2191	(2-methoxy-2-{2-oxo-2H-furo[2,3-h]chromen-8-yl}propoxy)sulfonic acid	metab_10736	HMDB0129332	-	399.0397	5.4302	neg	M+FA-H	C15H14O8S	-	77.7	1.479719197	-	0.038530745	5.5093	5.4256	5.3627	5.4563	5.2549	5.3814	5.2472	5.2478	5.3283	5.3439	5.3534	5.3275	5.3314	5.3599	5.331
neg_2195	(2S)-Liquiritigenin	metab_10740	HMDB0029519	C09762	301.072	5.4508	neg	M+FA-H	C15H12O4	-	46.7	0.807901146	-	0.011284988	5.5905	5.7038	5.8037	5.84	5.9542	5.633	5.6245	5.973	5.927	5.8618	5.7214	5.8518	5.8555	5.8639	5.8641
neg_2197	6-{6-[(E)-2-(2,4-dihydroxyphenyl)ethenyl]-2,4-dihydroxy-3-(3-methylbut-2-en-1-yl)phenoxy}-3,4,5-trihydroxyoxane-2-carboxylic acid	metab_10742	HMDB0125552	-	525.1402	5.4508	neg	M+Na-2H	C25H28O11	-	63.6	4.734981172	-	0.064099429	5.2801	5.3269	5.4605	5.0244	5.0612	5.091	5.1936	5.0494	4.9272	4.9491	5.1023	5.3953	5.0444	5.0538	5.0959
neg_2204	Alpha-Carboxy-delta-nonalactone	metab_10749	HMDB0030990	-	245.103	5.4645	neg	M+FA-H	C10H16O4	-	43.8	-0.268207581	-	0.059978803	4.2159	4.4181	4.5858	4.3578	4.8261	4.3292	4.3567	4.8205	4.6982	4.6728	4.4559	4.8389	4.6261	4.6647	4.6766
neg_2206	Osmundalin	metab_10751	HMDB0031304	-	325.0718	5.4645	neg	M+Cl	C12H18O8	-	62.9	7.820189582	54835-71-1	0.017951597	6.2905	6.3787	6.4492	6.3557	6.4429	6.2683	6.2221	6.4385	6.4065	6.277	6.2615	6.3372	6.3343	6.3484	6.3473
neg_2207	7-hydroxy-1-oxo-1H-isochromene-3-carboxylic acid	metab_10752	HMDB0128623	-	411.0397	5.4645	neg	2M-H	C10H6O5	-	43.4	9.436674117	-	0.127958723	5.1849	5.168	5.1382	5.0972	4.931	5.1483	5.0838	4.9323	5.0656	5.0612	5.1462	4.8419	5.0526	5.136	5.0349
neg_2210	(E)-Suberenol	metab_10755	HMDB0030690	-	281.082	5.4713	neg	M+Na-2H	C15H16O4	-	76.6	9.553905087	18529-47-0	0.006519897	6.7537	6.8515	6.9229	6.839	6.9474	6.7159	6.6855	6.9252	6.885	6.7516	6.7344	6.7997	6.8202	6.8255	6.8244
neg_2233	N-(4-aminobutyl)-3-[3-methoxy-4-(sulfooxy)phenyl]prop-2-enimidic acid	metab_10778	HMDB0139622	-	365.0796	5.5191	neg	M+Na-2H	C14H20N2O6S	-	57.9	1.998564097	-	0.005596184	6.2284	6.3078	6.2903	6.2873	6.2836	6.2793	6.3055	6.2873	6.3397	6.3096	6.3105	6.2939	6.2952	6.2935	6.2983
neg_2246	5-hydroxy-7-methoxy-3-(3-methoxyphenyl)-8-methyl-4H-chromen-4-one	metab_10791	HMDB0129576	-	333.074	5.5666	neg	M+Na-2H	C18H16O5	-	60	-1.389309604	-	0.051775297	5.1567	5.3325	5.2926	5.2581	5.226	5.2131	5.3777	5.253	5.3257	5.3412	5.3362	5.2831	5.3008	5.3074	5.265
neg_2260	3,4,5-trihydroxy-6-[5-hydroxy-2-(7-hydroxy-4-oxo-3,4-dihydro-2H-1-benzopyran-2-yl)-3-methoxy-4-(3-methylbut-2-en-1-yl)phenoxy]oxane-2-carboxylic acid	metab_10805	HMDB0124797	-	567.1509	5.6005	neg	M+Na-2H	C27H30O12	-	72.6	4.55328403	-	0.085308503	5.817	5.7009	5.9348	5.4338	5.2593	5.6423	5.2282	5.4445	5.4453	5.5218	5.3615	5.8332	5.5229	5.4692	5.4535
neg_2296	(1alpha,2alpha,4betaH,6alpha,8R)-p-Menthane-2,6,8,9-tetrol	metab_10841	HMDB0039053	-	239.1075	5.7235	neg	M+Cl	C10H20O4	-	43.4	9.698343584	402593-44-6	0.02911346	5.4852	5.5429	5.5997	5.5482	5.5922	5.4731	5.411	5.5669	5.491	5.4944	5.4319	5.5526	5.5162	5.498	5.5226
neg_2320	Cynaroside A	metab_10865	HMDB0040532	-	479.1711	5.7779	neg	M+Cl	C21H32O10	-	72	4.913781072	117804-06-5	0.034234984	5.9181	6.1071	6.1774	6.208	6.2321	5.9353	6.0475	6.2369	6.1591	6.1626	5.9435	6.3836	6.1327	6.1203	6.103
neg_2333	Batatasin IV	metab_10878	HMDB0032641;LMPK13090032	C10247	225.0918	5.8181	neg	M-H2O-H	C15H16O3	-	46	-1.240485107	60347-67-3	0.019621055	5.3027	5.4041	5.4686	5.4591	5.5144	5.32	5.2979	5.4605	5.4332	5.3482	5.3197	5.4513	5.402	5.385	5.393
neg_2334	1-(4-methoxyphenyl)-3-phenylpropan-1-ol	metab_10879	HMDB0135618	-	241.1233	5.8181	neg	M-H	C16H18O2	-	40.3	-0.563580859	-	0.014199824	7.6663	7.7092	7.779	7.7362	7.7692	7.6805	7.5757	7.757	7.704	7.6671	7.6129	7.7519	7.701	7.6902	7.7008
neg_2357	3,5,7-trihydroxy-2-phenyl-3,4-dihydro-2H-1-benzopyran-4-one	metab_10902	HMDB0125364	-	317.0666	5.8924	neg	M+FA-H	C15H12O5	-	47.7	-0.357398174	-	0.210763641	4.5523	4.1444	4.5678	4.8973	5.3668	4.3088	4.7221	5.2886	5.0574	5.3644	4.4812	5.2508	5.0053	4.9113	5.0958
neg_2383	Urolithin A	metab_10928	HMDB0013695	-	273.0405	5.9331	neg	M+FA-H	C13H8O4	-	56.4	0.172743359	1143-70-0	0.030126628	4.4225	4.2064	4.5739	4.6978	4.9338	4.5216	3.9833	4.9014	4.5522	4.5793	3.8608	4.6901	4.6226	4.6274	4.6025
neg_2384	Mammeigin	metab_10929	HMDB0030785;LMPK12100028	-	449.1606	5.9331	neg	M+FA-H	C25H24O5	-	57.7	0.167817053	04-11-2289	0.034094322	6.7287	6.6723	6.7419	6.6963	6.6702	6.559	6.3805	6.6664	6.5129	6.5359	6.4216	6.5612	6.5998	6.5724	6.5768
neg_2405	(S)-9-Hydroxy-10-undecenoic acid	metab_10949	HMDB0032662;LMFA01050436	-	245.1394	6.02	neg	M+FA-H	C11H20O3	-	57.5	-0.054410099	-	0.015225707	5.9476	5.9042	5.8972	5.881	5.911	5.8555	5.8166	5.8723	5.8688	5.8353	5.9036	5.8763	5.874	5.8796	5.8872
neg_2406	Trigraecum	metab_10950	LMPK12110062;HMDB0030720	-	313.0722	6.02	neg	M+FA-H	C16H12O4	-	67.3	1.633558934	38070-97-2	0.034319684	5.0807	5.1094	5.062	4.9091	5.0671	4.9231	5.146	5.1461	5.095	5.1931	5.1269	5.2096	5.105	5.0819	5.0775
neg_2413	6-{5-[(E)-2-(2,4-dihydroxyphenyl)ethenyl]-3-hydroxy-2-(3-methylbut-2-en-1-yl)phenoxy}-3,4,5-trihydroxyoxane-2-carboxylic acid	metab_10957	HMDB0125549	-	509.1454	6.0332	neg	M+Na-2H	C25H28O10	-	68.4	5.045580636	-	0.027294973	6.3469	6.2287	6.4215	6.2838	6.2661	6.1493	5.8982	6.2648	6.0905	6.1194	5.8255	6.1822	6.1629	6.1664	6.1442
neg_2414	5-hydroxy-6-(4-hydroxy-3-methylbutanoyl)-8,8-dimethyl-4-phenyl-2H,8H-pyrano[2,3-f]chromen-2-one	metab_10958	HMDB0131611	-	465.1558	6.0401	neg	M+FA-H	C25H24O6	-	81.8	0.68763014	-	0.029309556	5.6428	5.5627	5.7135	5.5779	5.5668	5.3817	5.3137	5.6209	5.4524	5.4694	5.2494	5.5432	5.4475	5.4715	5.4675
neg_2415	Polyethylene, oxidized	metab_10959	HMDB0032472	-	243.1238	6.0467	neg	M-H	C12H20O5	-	69.1	-0.178232089	68441-17-8	0.032427579	5.7566	5.6333	5.6342	5.6248	5.6686	5.5916	5.628	5.6537	5.6433	5.6681	5.728	5.6342	5.6492	5.676	5.6706
neg_2422	3,4,5-trihydroxy-6-[2-hydroxy-1-(1-oxo-1H-isochromen-3-yl)butoxy]oxane-2-carboxylic acid	metab_10966	HMDB0130066	-	447.0723	6.0534	neg	M+K-2H	C19H22O10	-	64.6	5.883150265	-	0.023347842	6.114	6.0507	6.09	6.1835	6.1157	6.0426	5.8542	6.1311	6.0008	6.0522	5.9486	6.0329	6.0254	6.0457	6.036
neg_2435	8-Hydroxynevirapine	metab_10979	HMDB0013913	-	303.0876	6.1018	neg	M+Na-2H	C15H14N4O2	-	66.2	4.483605542	-	0.033567772	6.0018	6.02	6.0979	6.0437	6.0632	5.9956	5.9404	6.0923	6.0699	6.0724	5.9827	6.1019	6.03	6.0514	6.0582
neg_2458	Gamma-Glutamyl-S-methylcysteine sulfoxide	metab_11002	HMDB0031863	-	279.0661	6.178	neg	M-H	C9H16N2O6S	-	63.3	1.720634309	-	0.008790775	5.8595	5.8657	5.8305	5.7691	5.6718	5.8005	5.7304	5.6972	5.7185	5.736	5.7461	5.6944	5.7438	5.7492	5.7512
neg_2476	4-(3-hydroxybutyl)-2-methoxyphenol	metab_11020	HMDB0135672	-	241.1082	6.2124	neg	M+FA-H	C11H16O3	-	42.5	0.23172879	-	0.06088504	5.7539	5.7404	5.731	5.8678	5.7972	5.7534	5.5868	5.7685	5.7439	5.7245	5.7347	5.7509	5.7752	5.7312	5.7801
neg_2489	Abscisic alcohol 11-glucoside	metab_11033	HMDB0039636	-	447.1817	6.2261	neg	M+Cl	C21H32O8	-	52.2	6.272794028	145153-00-0	0.030757803	5.9588	5.5927	5.8881	5.4732	5.5672	5.8724	5.7082	5.5773	5.6238	5.6664	5.7124	5.5972	5.6937	5.7194	5.7009
neg_2500	L-Citronellol glucoside	metab_11044	HMDB0029850	-	317.1971	6.2398	neg	M-H	C16H30O6	-	43.5	0.377095801	117895-55-3	0.117218873	4.891	5.0655	5.1578	5.2115	5.121	4.8866	5.0223	5.0852	5.2991	5.1575	5.1385	5.1354	5.1392	5.0369	5.102
neg_2532	Suberenone	metab_11076	HMDB0030595	-	225.0555	6.2804	neg	M-H2O-H	C14H12O4	-	45.5	-1.03482714	35897-95-1	0.089058773	5.2285	5.1219	5.1923	5.1454	5.1277	5.0797	4.9478	5.1454	4.9867	4.9519	4.9052	5.01	5.0754	5.0078	5.078
neg_2537	3-Hydroxy-6,8-dimethoxy-7(11)-eremophilen-12,8-olide	metab_11081	HMDB0040756	-	355.1765	6.2872	neg	M+FA-H	C17H26O5	-	40.7	0.769604596	162613-65-2	0.046391471	5.8211	5.8354	5.8919	5.8508	5.9733	5.8454	5.7835	5.9614	5.9242	5.8448	5.7718	5.9802	5.8701	5.8351	5.8708
neg_2552	Monic acid	metab_11096	HMDB0061154	-	387.2027	6.3075	neg	M+FA-H	C18H30O6	-	70.8	0.890347966	-	0.028941207	6.0838	6.6644	6.4551	6.1683	6.3425	6.3698	6.2902	6.3554	6.7042	6.3957	6.1678	6.1321	6.3867	6.3618	6.3715
neg_2587	2,3-dinor, 6-keto-PGF1alpha	metab_11131	LMFA03010089;HMDB0062618	-	341.197	6.3487	neg	M-H	C18H30O6	41.7	-	0.253377686	64700-71-6	0.007448382	6.6643	6.7452	6.7428	6.7141	6.7538	6.7144	6.7012	6.7555	6.7411	6.6786	6.6677	6.7214	6.7128	6.712	6.7068
neg_2592	3b-Allotetrahydrocortisol	metab_11136	HMDB0000314	-	411.2389	6.3555	neg	M+FA-H	C21H34O5	-	86.2	0.317042668	651-43-4	0.065127127	5.4654	5.4491	5.6087	5.5924	5.6573	5.6243	5.4217	5.6675	5.5728	5.4947	5.3507	5.6683	5.5383	5.4852	5.5312
neg_2604	11-dehydro-TXB3	metab_11148	LMFA03030009	-	365.1967	6.3692	neg	M-H	C20H30O6	53.6	-	-0.741298281	-	0.019071122	6.2773	6.4026	6.4695	6.4016	6.564	6.4048	6.4192	6.5753	6.5965	6.5284	6.3869	6.5311	6.4715	6.4868	6.485
neg_2617	13,14-Dihydro PGF-1a	metab_11161	HMDB0005076	-	403.2702	6.3828	neg	M+FA-H	C20H38O5	-	69.6	0.305784313	-	0.059785863	6.3079	6.4392	6.3673	6.3362	6.3568	6.29	6.4168	6.361	6.3978	6.3916	6.4607	6.3449	6.3693	6.3943	6.3423
neg_2647	3-[(1E)-1-{4-[2-(dimethylamino)ethoxy]phenyl}-1-(3-hydroxyphenyl)but-1-en-2-yl]phenol	metab_11191	HMDB0142483	-	448.2132	6.4102	neg	M+FA-H	C26H29NO3	-	47.4	0.520895357	-	0.040497919	6.0693	5.9416	5.7166	5.8725	5.7951	5.7897	5.7369	5.8937	5.9955	5.9562	5.8554	5.8948	5.8865	5.908	5.8733
neg_2650	2-(3,7-Dimethyl-2,6-octadienyl)-4-hydroxy-6-methoxyacetophenone	metab_11194	HMDB0034028	-	347.1864	6.4307	neg	M+FA-H	C19H26O3	-	75.1	0.110766419	121379-44-0	0.013781419	6.36	6.2789	6.4365	6.3664	6.6655	6.3821	6.4641	6.6597	6.5095	6.5234	6.4015	6.6153	6.5037	6.4958	6.492
neg_2653	9-Oxohexadecanoic acid	metab_11197	HMDB0030973	-	315.2177	6.4374	neg	M+FA-H	C16H30O3	-	56.1	0.03234572	54527-30-9	0.004874281	6.0075	6.1401	6.2654	6.2627	6.3289	6.0836	6.2033	6.3227	6.5017	6.3769	6.172	6.2181	6.2599	6.264	6.2611
neg_2658	Acorusnol	metab_11202	HMDB0030920	-	235.1702	6.4441	neg	M-H	C15H24O2	-	51.1	-0.621497548	62311-70-0	0.041119383	5.3195	5.4409	5.4394	5.4756	5.5484	5.2564	5.5072	5.5658	5.5	5.4748	5.395	5.5593	5.4783	5.4602	5.4959
neg_2676	Eremopetasidione	metab_11220	HMDB0040778	-	235.1339	6.4784	neg	M-H	C14H20O3	-	51.8	-0.2626723	163135-94-2	0.049098183	4.8986	4.8703	4.9053	4.8524	4.7778	4.873	5.0535	4.7858	4.8433	4.9042	4.8575	4.8043	4.8854	4.8982	4.8563
neg_2689	Cryptomeridiol 11-rhamnoside	metab_11233	HMDB0038018	-	385.2598	6.492	neg	M-H	C21H38O6	-	42.1	0.572493302	349112-30-7	0.033198455	5.9763	6.0001	5.9464	5.9178	5.9385	5.8673	5.9189	5.92	5.9355	5.9482	5.9769	5.9353	5.9459	5.956	5.9274
neg_2696	Lucidone A	metab_11240	HMDB0035844	-	447.239	6.4989	neg	M+FA-H	C24H34O5	-	53.9	0.425308064	97653-92-4	0.018555813	6.0826	6.2273	6.2115	6.1593	6.2563	6.1684	6.2373	6.2405	6.2373	6.251	6.2141	6.2061	6.2237	6.2092	6.2105
neg_2717	27-Norcholestanehexol	metab_11261	LMST04020029;HMDB0002157	-	499.3279	6.5197	neg	M+FA-H	C26H46O6	-	81.7	0.638952792	91999-66-5	0.018013372	6.1084	6.1345	6.1417	6.1145	6.1759	6.0771	6.1574	6.1823	6.1968	6.2379	6.2372	6.1709	6.1724	6.1781	6.1626
neg_2741	N-Nitrosotomatidine	metab_11285	HMDB0034102	-	479.3014	6.5469	neg	M+Cl	C27H44N2O3	-	62.2	-7.162338176	06-05-4847	0.034054569	5.7894	5.7939	5.7764	5.8292	5.8685	5.7663	5.8353	5.8728	5.8132	5.855	5.85	5.8706	5.8403	5.8242	5.8538
neg_2746	Varanic acid	metab_11290	HMDB0002195;LMST04030067	-	481.3176	6.5538	neg	M+FA-H	C26H44O5	-	75.5	1.269619976	1061-64-9	0.056448777	5.9104	5.8818	5.9306	5.9551	5.9776	5.8873	5.8706	5.9625	5.9598	5.947	5.9518	5.9285	5.8976	5.9467	5.9225
neg_2756	Colupox b	metab_11300	HMDB0039598	-	461.2549	6.5605	neg	M+FA-H	C25H36O5	-	44.8	1.075715799	36136-11-5	0.010869401	6.1246	6.2676	6.2163	6.201	6.3101	6.2015	6.2694	6.3058	6.2544	6.3114	6.2418	6.2444	6.2601	6.254	6.2509
neg_2759	Atemoyacin B	metab_11303	HMDB0041424	-	639.4484	6.5605	neg	M+FA-H	C35H62O7	-	86.3	1.029858037	164991-85-9	0.039882792	6.4515	6.4372	6.4146	6.4393	6.5066	6.4648	6.5643	6.5143	6.5173	6.5627	6.5922	6.4651	6.5306	6.501	6.5009
neg_2779	(Z)-15-Oxo-11-eicosenoic acid	metab_11323	HMDB0029797	-	369.2647	6.5879	neg	M+FA-H	C20H36O3	-	58.6	0.021040038	182145-55-7	0.026096784	5.9691	5.9521	5.8415	5.9087	5.8576	5.8187	5.956	5.8779	5.8717	5.9323	5.9597	5.8976	5.9169	5.8942	5.9058
neg_2791	Corchorifatty acid A	metab_11335	HMDB0032664	-	289.1811	6.6015	neg	M-H2O-H	C18H28O4	-	83.8	0.491107243	-	0.011939721	6.5471	6.5808	6.4851	6.5366	6.4437	6.4005	6.5492	6.4587	6.5205	6.5302	6.5797	6.5035	6.5053	6.5139	6.5046
neg_2793	PE(13:0/0:0)	metab_11337	LMGP02050007	-	410.2314	6.6015	neg	M-H	C18H38NO7P	40.7	-	0.281244639	-	0.018581635	5.6095	5.5423	6.1084	5.743	5.8115	5.6672	5.9251	5.7437	5.6217	5.6773	5.7927	5.5359	5.7575	5.7695	5.7729
neg_2814	OR-1855	metab_11358	HMDB0060860	-	248.1054	6.6358	neg	M+FA-H	C11H13N3O	-	62.2	6.80815184	-	0.042628548	4.9058	3.2023	4.653	3.3644	5.3352	4.1538	5.4246	5.3512	2.9657	5.11	5.0113	5.1247	5.0485	5.0153	5.047
neg_2830	Thromboxane B3	metab_11374	LMFA03030006;HMDB0005099;LMFA03030016	-	389.1972	6.6564	neg	M+Na-2H	C20H32O6	-	41.4	7.21198855	71953-80-5	0.037424809	5.8315	5.9146	5.9018	5.8895	5.8823	5.804	5.9458	5.8851	5.9575	5.9614	5.9285	5.8809	5.9251	5.8929	5.9138
neg_2837	Cocaethylene	metab_11381	HMDB0041860	-	298.145	6.6632	neg	M-H2O-H	C18H23NO4	-	50.8	0.343975319	529-38-4	0.014481788	5.1551	5.1917	5.2246	5.1187	4.9935	5.0917	4.9436	4.981	5.229	5.1373	5.1601	5.1198	5.075	5.0838	5.0872
neg_2838	17beta-hydroxy-5beta-estran-3-one	metab_11382	HMDB0062677	-	321.2058	6.6632	neg	M+FA-H	C18H28O2	-	54.8	-4.851434088	-	0.118088404	4.7401	4.911	4.9898	5.001	4.8831	4.7498	4.81	4.8716	5.1954	5.0658	4.897	5.0197	4.9664	4.8686	4.9535
neg_2881	Prostaglandin E3	metab_11425	HMDB0002664;LMFA03010135	C06439	371.1865	6.7185	neg	M+Na-2H	C20H30O5	-	60.7	7.204164822	802-31-3	0.080743661	5.5068	5.475	5.4579	5.4402	5.3564	5.4774	5.4912	5.379	5.4252	5.4483	5.3958	5.4747	5.4536	5.4523	5.3907
neg_2888	Vanillin 3-(L-menthoxy)propane-1,2-diol acetal	metab_11432	HMDB0032553	-	401.1722	6.7253	neg	M+K-2H	C21H32O5	-	58.4	-3.654982379	180964-47-0	0.06731133	5.1262	5.0951	5.0617	5.0329	4.8164	5.1257	4.8282	4.8373	5.088	5.029	5.1115	5.0029	5.0543	5.004	5.0052
neg_2900	15-deoxy-delta-12,14-PGD2	metab_11444	HMDB0062298;LMFA03010051	-	333.2072	6.7391	neg	M-H	C20H30O4	41.8	-	0.193471873	-	0.015709589	7.2315	7.3694	7.2493	7.4008	6.9961	7.3243	7.017	6.9813	7.3716	7.1988	7.3527	7.1634	7.2135	7.2244	7.212
neg_2902	Tetradecanoylcarnitine	metab_11446	LMFA07070107;HMDB0005066	-	408.2521	6.7391	neg	M+K-2H	C21H41NO4	-	42.8	-0.046696195	25597-07-3	0.011883781	6.0829	5.9374	6.0695	6.2154	5.947	5.9818	5.9859	5.9349	6.0003	6.0662	5.9931	5.9167	6.0083	5.998	6.0035
neg_2904	PE(15:0/0:0)	metab_11448	LMGP02050031	-	438.2627	6.7391	neg	M-H	C20H42NO7P	44.3	-	0.115824851	-	0.039142661	6.524	6.5314	6.8084	6.51	6.4692	6.585	6.7707	6.426	6.4313	6.5505	6.7012	6.2896	6.5802	6.5464	6.5672
neg_2913	DG(14:1(9Z)/18:4(6Z,9Z,12Z,15Z)/0:0)	metab_11457	HMDB0007048	-	603.4272	6.7459	neg	M+FA-H	C35H58O5	-	59.9	0.975697735	-	0.048926098	6.1237	5.9998	5.877	6.0345	5.9789	6.2511	6.1982	6.0595	5.9239	6.1037	6.1292	5.9175	6.0982	6.0558	6.0762
neg_2930	6-Pentyl-2H-pyran-2-one	metab_11474	HMDB0031085	-	331.1916	6.7665	neg	2M-H	C10H14O2	-	43.5	0.381255656	27593-23-3	0.012242464	7.716	7.1364	7.5303	7.1659	7.9665	7.4411	8.1022	7.9928	7.1544	7.8216	7.7859	7.7989	7.7562	7.7552	7.7648
neg_2931	3a,11b,21-Trihydroxy-20-oxo-5b-pregnan-18-al	metab_11475	HMDB0006753;LMST02030197	C05474	385.2021	6.7665	neg	M+Na-2H	C21H32O5	-	52.7	6.626998645	-	0.025428386	5.8975	5.8431	5.7253	5.7779	5.6664	5.8007	5.8676	5.65	5.745	5.6994	5.7095	5.7435	5.7411	5.7545	5.763
neg_2952	Koenimbine	metab_11496	HMDB0030210	-	292.1318	6.8008	neg	M-H	C19H19NO2	-	68.7	-8.45779453	21087-98-9	0.009289883	5.5462	5.5012	5.3094	5.4712	5.3739	5.1933	5.4893	5.4159	5.428	5.4767	5.6047	5.4237	5.4676	5.474	5.4666
neg_2954	Adhumulone	metab_11498	HMDB0030138	-	361.2023	6.8008	neg	M-H	C21H30O5	-	65.1	0.775193227	28374-89-2	0.008049438	6.8566	6.848	6.733	6.8288	6.7517	6.7468	6.9046	6.774	6.8002	6.8233	6.9132	6.7798	6.8209	6.8164	6.814
neg_2975	3,5-Dihydroxyergosta-7,22-dien-6-one	metab_11519	HMDB0031953	-	473.3271	6.8351	neg	M+FA-H	C28H44O3	-	77.3	-0.321950464	-	0.07260511	5.8192	5.7194	5.6212	5.8652	5.9437	5.8455	5.7465	5.9715	5.8093	5.9711	5.8546	5.8645	5.905	5.8728	5.842
neg_2977	1-Stearoylglycerophosphoserine	metab_11521	HMDB0061698	-	546.2819	6.8351	neg	M+Na-2H	C24H48NO9P	-	44.2	1.160962843	-	0.045014215	5.4939	5.8989	6.1011	5.8879	5.4952	5.6281	5.991	5.4326	5.9014	5.4694	5.8469	5.686	5.8232	5.8	5.7846
neg_2980	3-hydroxypentadecanoic acid	metab_11524	HMDB0061657	-	257.2123	6.8419	neg	M-H	C15H30O3	-	64.9	0.192139017	-	0.009335108	6.223	6.0434	5.8551	6.1423	6.0748	6.3032	6.0585	6.1007	5.9558	6.0535	6.1916	5.7556	6.0521	6.0575	6.06
neg_2999	Oleoylcarnitine	metab_11543	HMDB0005065	-	462.2993	6.8625	neg	M+K-2H	C25H47NO4	-	63.1	0.347695293	38677-66-6	0.023787376	6.1245	6.3578	6.4837	6.3895	6.1822	6.273	6.6108	6.1516	6.3448	6.0581	6.3506	6.2724	6.3313	6.321	6.3106
neg_3000	Hydroxybuprenorphine	metab_11544	HMDB0060547	-	504.2712	6.8625	neg	M+Na-2H	C29H41NO5	-	47.9	-3.952389083	-	0.047548148	5.5569	5.5765	5.4433	5.7471	5.3816	5.2284	5.4795	5.2712	5.5295	5.4654	5.2361	5.4145	5.4634	5.4962	5.4589
neg_3003	Glucosylsphingosine	metab_11547	HMDB0000596	C03108	496.3067	6.8693	neg	M+Cl	C24H47NO7	-	62.8	4.539581192	52050-17-6	0.072792058	6.0616	6.0012	5.8956	5.9783	5.9022	6.1618	6.1524	5.9549	5.9441	6.0293	6.1181	5.9071	6.0512	6.0574	5.9986
neg_3004	17,23-Epoxy-29-hydroxy-27-norlanost-8-ene-3,15,24-trione	metab_11548	HMDB0035113	-	515.3021	6.8693	neg	M+FA-H	C29H42O5	-	52.8	1.489924168	-	0.050278169	5.9311	5.8756	5.8062	5.9087	5.8847	5.8909	6.0633	5.8935	5.8888	5.9469	6.0213	5.8629	5.9346	5.9212	5.8915
neg_3021	(R)-3,4-Dihydro-2-(4,8,12-trimethyl-3,7,11-tridecatrienyl)-2H-1-benzopyran-6-ol	metab_11565	HMDB0036013	-	413.2699	6.8968	neg	M+FA-H	C25H36O2	-	47.2	0.405738633	-	0.023400396	6.615	6.4931	6.4525	6.3033	6.484	6.5121	6.6564	6.5263	6.3926	6.6056	6.5797	6.618	6.5337	6.5346	6.5516
neg_3026	1-Hydroxy-1-phenyl-3-octadecanone	metab_11570	HMDB0035679	-	405.2981	6.9105	neg	M+FA-H	C24H40O2	-	40.3	-8.041954447	-	0.045862258	5.2647	5.266	4.8888	5.0648	5.1684	5.1292	5.072	5.2082	5.225	5.0517	4.7181	5.4	5.1574	5.118	5.1441
neg_3031	Pubesenolide	metab_11575	HMDB0033728	-	457.2962	6.9242	neg	M-H	C28H42O5	-	48.2	0.642221797	98569-64-3	0.029652638	5.6803	5.6118	5.5381	5.6644	5.6666	5.6637	5.7603	5.723	5.638	5.7081	5.7482	5.6484	5.6703	5.6548	5.6804
neg_3040	5,8-Epoxy-5,8-dihydro-3-hydroxy-8'-apo-b,y-carotenal	metab_11584	HMDB0039024	-	493.2965	6.9311	neg	M+FA-H	C30H40O3	-	55.6	1.133779504	54899-35-3	0.033748391	5.8303	5.7639	5.6233	5.7033	5.7262	5.9203	5.9566	5.735	5.7057	5.7819	5.9295	5.6382	5.8017	5.7733	5.7818
neg_3041	LysoPC(16:0)	metab_11585	HMDB0240262;HMDB0010382	C04230	540.3309	6.9311	neg	M+FA-H	C24H50NO7P	-	45	0.463980583	-	0.021988734	5.8454	6.0683	6.07	6.3406	6.1311	6.1063	6.1578	6.0237	6.2291	6.076	6.0712	5.7701	6.1539	6.1481	6.1352
neg_3044	Momilactone B	metab_11588	HMDB0036749	-	705.3653	6.9311	neg	2M+FA-H	C20H26O4	-	43.9	1.305565512	51415-08-8	0.09677297	6.1521	6.0429	5.9255	5.9393	5.9032	6.1721	6.2475	5.9552	5.8925	6.0199	6.1761	5.8605	6.0584	5.995	5.9814
neg_3068	Ganolucidic acid D	metab_11612	HMDB0035299	-	499.3069	6.9516	neg	M-H	C30H44O6	-	65.9	0.794540988	102607-22-7	0.013723759	6.6538	6.5625	6.4357	6.4441	6.4501	6.6188	6.7386	6.4725	6.4307	6.5834	6.6904	6.4114	6.5623	6.5504	6.5555
neg_3077	Alpha-dimorphecolic acid	metab_11621	LMFA02000188;HMDB0004670	C14767	591.4635	6.9654	neg	2M-H	C18H32O3	-	59.3	0.874602604	73543-67-6	0.038931934	7.1599	7.0914	6.9612	6.9877	7.0003	7.2562	7.2561	7.0426	6.9274	7.1198	7.2037	6.8754	7.1053	7.0806	7.0733
neg_3096	13'-Hydroxy-gamma-tocotrienol	metab_11640	HMDB0012562	-	471.3118	6.9928	neg	M+FA-H	C28H42O3	-	50.4	0.37602111	-	0.057228084	5.7772	5.6084	5.5185	5.6774	5.7832	5.7804	5.7257	5.8168	5.6552	5.8064	5.8076	5.6602	5.7244	5.6824	5.7277
neg_3108	(3b,16a,21b,22a)-12-Oleanene-3,16,21,23,28-pentol-22-angeloyloxy-23-al	metab_11652	HMDB0032832	-	567.3706	7.0134	neg	M-H2O-H	C35H54O7	-	48.9	2.450708493	200492-42-8	0.032100782	6.0442	6.0605	5.8921	5.9412	5.9472	6.1457	6.1434	5.9848	5.9361	6.0066	6.1445	5.8965	6.0092	6.0363	6.0175
neg_3138	Oleyl alcohol	metab_11682	HMDB0029632;LMFA05000684	-	313.275	7.0682	neg	M+FA-H	C18H36O	-	47	0.752716875	143-28-2	0.021914499	6.3837	6.1732	6.2304	6.3773	6.5039	6.5095	6.3814	6.5248	6.3962	6.4547	6.4072	6.4325	6.3828	6.3872	6.401
neg_3139	12-hydroxyicosanoic acid	metab_11683	HMDB0061664	-	327.2906	7.0682	neg	M-H	C20H40O3	-	48.3	0.273063602	-	0.010712778	6.9293	6.6432	6.7407	6.8793	6.7735	7.1618	6.6759	6.7823	6.6455	6.7544	6.6571	6.6243	6.7591	6.7664	6.7678
neg_3147	Theasapogenol E	metab_11691	HMDB0034518	-	525.3226	7.0682	neg	M+Na-2H	C30H48O6	-	44.1	5.606346767	15399-41-4	0.02178226	5.7873	5.7261	5.545	5.6065	5.7284	5.839	5.9009	5.7598	5.6666	5.8183	5.8733	5.6444	5.7543	5.7563	5.7715
neg_3179	(3beta,17alpha,23S,24S)-17,23-Epoxy-3,24,29-trihydroxy-27-norlanost-8-en-15-one	metab_11723	HMDB0035144	-	495.3119	7.0888	neg	M+Na-2H	C29H46O5	-	40.9	5.652403515	-	0.008895261	6.7563	6.6298	6.5076	6.6304	6.6264	6.8865	6.8334	6.6776	6.5732	6.6813	6.7636	6.5447	6.6652	6.6717	6.6648
neg_3213	3alpha,7alpha-Dihydroxycoprostanic acid	metab_11757	HMDB0000359	-	433.3324	7.1233	neg	M-H	C27H46O4	-	42.1	0.039041729	17974-66-2	0.075262445	5.4875	5.3465	5.3646	5.4364	5.362	5.6258	5.4958	5.3996	5.4111	5.578	5.5704	5.4082	5.4423	5.4614	5.5053
neg_3235	Adlupulone	metab_11779	HMDB0030140	-	413.27	7.1713	neg	M-H	C26H38O4	-	55.5	0.68609645	28374-71-2	0.039866286	5.9459	5.8485	5.7597	5.6171	5.7368	5.8642	6.0593	5.7984	5.6885	5.9124	5.9125	5.713	5.7991	5.8285	5.7985
neg_3241	7a-Hydroxy-5b-cholestan-3-one	metab_11785	HMDB0006892	C05451	447.3481	7.1851	neg	M+FA-H	C27H46O2	-	48.5	0.211823519	-	0.068573836	5.5287	5.309	5.3803	5.5517	5.5462	5.696	5.4511	5.5998	5.4333	5.5231	5.3889	5.3388	5.4968	5.5346	5.4764
neg_3258	Asitribin	metab_11802	HMDB0029958	-	643.4563	7.2332	neg	M+Na-2H	C37H66O7	-	73.9	1.270819272	168113-64-2	0.060798702	6.082	6.0059	5.9172	5.9799	5.8152	6.1982	6.0599	5.8695	5.9579	6.044	6.0178	5.7539	6.0416	5.9921	6.0027
neg_3270	10-Epijunenol	metab_11814	HMDB0034982	-	665.5839	7.24	neg	3M-H	C15H26O	-	62.2	-5.843338723	62358-38-7	0.064131598	5.887	5.774	5.3485	5.4751	5.5062	5.5539	6.0057	5.4872	5.3269	5.7197	5.6675	5.2028	5.6543	5.6241	5.5987
neg_3279	Ercalcitriol	metab_11823	HMDB0006225	-	473.3272	7.2469	neg	M+FA-H	C28H44O3	-	69	-0.098023575	60133-18-8	0.051642396	5.2974	5.1978	5.0374	5.4707	5.4484	5.4051	5.2647	5.4076	5.3126	5.3935	5.2934	5.2951	5.3861	5.3483	5.3474
neg_3286	Cyclostenol	metab_11830	HMDB0034401	-	461.3639	7.2537	neg	M+FA-H	C28H48O2	-	48.4	0.575983986	84765-67-3	0.045470552	5.552	5.2919	5.3359	5.5246	5.5802	5.6438	5.5181	5.5731	5.3887	5.502	5.4612	5.4058	5.479	5.461	5.4394
neg_3292	5,7-Megastigmadien-9-ol glucoside	metab_11836	HMDB0041044	-	337.2054	7.2817	neg	M-H2O-H	C19H32O6	-	61.1	9.549171102	146610-77-7	0.012987744	5.6331	5.8976	5.5474	5.8803	5.8236	6.0474	6.5132	5.7636	5.6653	5.7832	5.7988	5.7404	5.9492	5.938	5.9453
neg_3305	CE(DiMe(11,3))	metab_11849	HMDB0061667	-	671.5737	7.316	neg	M-H2O-H	C47H78O3	-	86.4	-5.185117073	-	0.092577266	5.7707	5.3541	5.0037	5.1223	5.2905	5.2909	5.6325	5.2756	4.9846	5.213	5.5422	5.0384	5.3346	5.2563	5.3176
neg_3325	Asitrilobin D	metab_11869	HMDB0035389	-	645.4718	7.3895	neg	M+Na-2H	C37H68O7	-	68.7	0.955343165	-	0.120201572	5.9118	5.8239	5.7592	5.8263	5.6606	5.8949	5.7688	5.7114	5.7189	5.7817	5.8097	5.6898	5.7944	5.7341	5.8393
neg_3338	4-(3-Hydroxybutyl)-3,3,5-trimethylcyclohexanone	metab_11882	HMDB0039805	-	423.348	7.455	neg	2M-H	C13H24O2	-	43.7	-0.036773356	128660-70-8	0.038090545	5.3314	5.1309	5.2808	5.1644	5.0704	5.4416	5.5764	5.0306	5.1954	5.4378	5.3138	5.1682	5.2941	5.2643	5.2925
neg_3355	Ubiquinone-4	metab_11899	HMDB0006710	-	453.3009	7.5079	neg	M-H	C29H42O4	-	41	-0.292928251	4370-62-1	0.024839994	5.904	5.7114	5.6763	5.7777	5.7923	5.9704	5.9752	5.8074	5.7434	5.8506	5.9328	5.7288	5.8272	5.8057	5.8188
neg_3362	2-Tridecenal	metab_11906	HMDB0037275;LMFA06000075	-	437.3635	7.5428	neg	2M+FA-H	C13H24O	-	66.8	-0.306725815	7774-82-5	0.057642703	5.0485	4.8544	5.1067	4.7855	4.6351	5.181	5.3261	4.6178	4.8894	5.0691	5.2017	4.5191	5.0221	4.9814	5.0282
neg_3366	17-phenyl-18,19,20-trinor-prostaglandin E2	metab_11910	HMDB0062612	-	407.1873	7.5633	neg	M+Na-2H	C23H30O5	-	65	8.526147435	-	0.081760139	5.4457	5.3491	5.4192	5.6181	5.2796	5.4492	5.3343	5.1929	5.4882	5.268	5.4705	5.3411	5.3404	5.3772	5.4116
neg_3371	PG(16:0/0:0)[U]	metab_11915	-	-	483.2729	7.5702	neg	M-H	C22H45O9P	57.8	-	0.019267599	-	0.035725183	5.9312	5.7584	5.9976	6.0565	5.6985	5.9862	6.0412	5.6582	5.6916	5.7459	5.906	5.536	5.82	5.8046	5.8356
neg_3377	(3beta,5alpha,6beta,7alpha,22E,24R)-Ergosta-8,22-diene-3,5,6,7-tetrol	metab_11921	HMDB0032107	-	467.3166	7.5888	neg	M+Na-2H	C28H46O4	-	45.3	5.095253982	200942-15-0	0.019597537	6.2673	6.1174	6.0499	6.1549	6.1742	6.3274	6.3504	6.1957	6.1608	6.25	6.3043	6.1024	6.1951	6.1838	6.2006
neg_3388	Cerebronic acid	metab_11932	HMDB0039540	C17873	383.3531	7.6576	neg	M-H	C24H48O3	-	67.5	-0.001573139	544-57-0	0.01794027	6.2042	6.182	6.0101	6.2481	6.0702	6.573	6.1372	6.1174	6.2839	6.242	6.2217	6.1685	6.2435	6.2299	6.2302
neg_3406	PS(16:0/18:1(9Z))	metab_11950	LMGP03010024;HMDB0012357	-	782.4958	7.7347	neg	M+Na-2H	C40H76NO10P	-	60.8	0.557639772	-	0.061595168	5.6136	5.844	5.7464	5.8127	5.6509	5.7176	5.6758	5.5347	5.9132	5.6525	5.7233	5.5989	5.6956	5.6435	5.6827
neg_3418	Cer(d18:0/16:0)	metab_11962	LMSP02020001;HMDB0011760	-	584.5259	7.8903	neg	M+FA-H	C34H69NO3	-	88.5	-0.088429108	5966-29-0	0.253872762	5.4372	5.148	5.332	5.7022	5.0998	5.518	5.0783	5.1971	5.2292	5.2387	5.0915	5.1212	5.2508	5.29	5.0657
neg_3430	PE(15:0/P-16:0)	metab_11974	HMDB0008916	-	660.4978	8.0344	neg	M-H	C36H72NO7P	-	50.7	0.663837422	-	0.135575667	5.7676	5.7909	5.6313	6.2726	5.8844	6.0306	5.7881	5.8099	5.9396	5.8797	5.8537	5.7985	5.9669	5.8614	5.8765
neg_3457	PE(P-16:0/18:1)	metab_12001	HMDB0011342;LMGP02030095	-	700.5285	8.4745	neg	M-H	C39H76NO7P	44.8	-	-0.288582803	-	0.265017279	4.3675	5.3035	5.1225	5.8212	5.2583	5.2747	5.2594	5.1437	5.3792	4.8744	5.003	5.243	5.2582	5.2696	5.0439
neg_4221	GPEtn(15:0/16:0)	metab_12765	HMDB0008890	-	676.4926	7.8368	neg	M-H	C36H72NO8P	51.3	-	0.403321197	-	0.066221924	5.955	5.9242	5.9561	6.0257	5.8725	6.0846	5.8287	5.8406	5.8948	5.9806	5.8799	5.7596	5.9045	5.877	5.8468
neg_4226	2-Hydroxy-22-methyltetracosanoic acid	metab_12770	LMFA01030969;HMDB0040909	-	397.3686	7.7825	neg	M-H	C25H50O3	-	60.9	-0.422410746	52900-16-0	0.062977021	5.2522	5.2871	4.9427	5.014	5.1179	5.6921	5.1249	5.2134	5.3487	5.3195	5.1793	5.3241	5.3361	5.2844	5.2969
neg_4240	Cer(t18:0/16:0)	metab_12784	HMDB0010697;LMSP02030001	-	600.5209	7.6919	neg	M+FA-H	C34H69NO4	-	78.4	0.118990235	-	0.120242758	5.2115	4.8449	5.0395	5.3888	5.0287	5.2334	4.7486	4.9297	4.8807	4.8457	4.7214	4.8205	5.015	4.9222	5.0174
neg_4258	Delta-Tetradecalactone	metab_12802	HMDB0038056	-	451.3792	7.6166	neg	2M-H	C14H26O2	-	40.2	-0.190574289	2721-22-4	0.013672552	5.2028	4.834	5.1924	4.9815	5.0445	5.3972	5.1411	5.0286	5.0716	5.2817	5.1856	4.8448	5.0922	5.1008	5.1037
neg_4271	1-(11Z-eicosenoyl)-glycero-3-phosphate	metab_12815	HMDB0062305;LMGP10050026	-	509.2884	7.5702	neg	M+FA-H	C23H45O7P	-	59.1	-0.155161533	-	0.054737654	5.3178	5.1013	5.7901	5.4093	5.0502	5.3207	5.5592	4.9825	5.0017	5.1973	5.3099	4.8468	5.2575	5.277	5.3046
neg_4300	4-Hydroxy-16,18-tritriacontanedione	metab_12844	HMDB0039536	-	553.484	7.4737	neg	M+FA-H	C33H64O3	-	50.3	0.399512766	97191-41-8	0.035395068	5.8348	5.7489	5.7198	5.7623	5.706	5.8596	5.7408	5.6796	5.6832	5.7376	5.7642	5.6137	5.747	5.7168	5.7378
neg_4302	(+/-)13-HpODE	metab_12846	-	-	311.2228	7.4687	neg	M-H	C18H32O4	82.3	-	0.133374773	-	0.0602708	4.9621	4.9339	4.8036	4.8912	4.7771	5.0693	4.8381	4.7456	4.7809	4.8081	4.8749	4.7215	4.8145	4.803	4.8524
neg_4304	DG(15:0/18:0/0:0)	metab_12848	HMDB0007071	-	581.5153	7.4618	neg	M-H	C36H70O5	-	61.3	0.425175151	-	0.055200106	6.0045	5.9434	5.9825	6.0678	6.1082	6.0636	5.9432	6.0835	6.0162	5.8881	5.9897	6.0703	6.0412	5.9936	6.0246
neg_4311	2-Dodecylbenzenesulfonic acid	metab_12855	HMDB0031031	-	325.1843	7.4481	neg	M-H	C18H30O3S	-	77.4	-0.104757119	-	0.030108946	6.5677	6.4807	6.5512	6.6691	6.4819	6.5603	6.4551	6.3719	6.5687	6.4369	6.5761	6.4522	6.4792	6.4682	6.4942
neg_4315	13,14-Dihydro-15-keto-PGE2	metab_12859	LMFA03010031;HMDB0002776	C04671	351.221	7.42	neg	M-H	C20H32O5	55.2	-	9.360849248	363-23-5	0.026934006	5.6158	5.8105	5.5959	5.8775	5.7696	5.9793	6.3049	5.7605	5.6945	5.701	5.6019	5.7576	5.8541	5.8359	5.858
neg_4322	DG(15:0/18:2(9Z,12Z)/0:0)	metab_12866	HMDB0007074	-	577.4841	7.3895	neg	M-H	C36H66O5	-	58	0.56314746	-	0.086210367	6.5338	6.4556	6.3772	6.4355	6.3067	6.5453	6.4065	6.342	6.3619	6.4115	6.4421	6.3036	6.4226	6.3648	6.4372
neg_4326	Purpurenin	metab_12870	HMDB0032588	-	619.4568	7.3645	neg	M-H2O-H	C37H66O8	-	44.8	-1.734555549	-	0.089180217	5.7393	5.7503	5.6494	5.6863	5.4989	5.8218	5.7389	5.5653	5.5813	5.7204	5.7223	5.5424	5.6988	5.6606	5.7381
neg_4346	5-Methoxytryptamine	metab_12890	HMDB0004095	C05659	379.2158	7.316	neg	2M-H	C11H14N2O	-	40.9	4.84924805	608-07-1	0.074935652	4.5721	5.27	5.085	4.8533	4.8661	5.2099	5.4675	4.8861	5.088	4.6262	4.9823	5.1847	5.071	5.0363	5.1016
neg_4352	CE(18:3(9Z,12Z,15Z))	metab_12896	HMDB0010370	C02530	645.558	7.2954	neg	M-H	C45H74O2	-	48.7	-5.509246902	-	0.069684018	5.6946	5.2627	4.7347	4.9916	5.1361	5.1203	5.5379	5.1091	4.8375	5.1168	5.379	4.8653	5.1863	5.1515	5.1263
neg_4378	Plastoquinone 3	metab_12922	HMDB0033786	-	385.2384	7.2469	neg	M+FA-H	C23H32O2	-	56.7	-0.216411175	1168-52-1	0.029782586	5.5378	5.3186	5.3022	5.4706	5.4635	5.6735	5.6529	5.449	5.3851	5.5026	5.5842	5.322	5.4424	5.4459	5.4218
neg_4398	PC(16:0/18:2(9Z,12Z))	metab_12942	LMGP01010594;HMDB0007973	-	802.5614	7.2332	neg	M+FA-H	C42H80NO8P	-	85.1	1.314951455	17708-90-6	0.204517446	6.635	6.3821	6.6606	6.7182	6.7141	6.6121	6.5816	6.6214	6.6011	6.7326	6.6794	6.5076	4.1918	4.3387	4.1923
neg_4400	Glabric acid	metab_12944	HMDB0034689	C17764	467.317	7.2332	neg	M-H2O-H	C30H46O5	-	47.8	0.565508935	22327-86-2	0.034952896	5.785	5.6031	5.5404	5.6907	5.6664	5.949	5.8982	5.7473	5.6652	5.7444	5.8221	5.6084	5.6845	5.6646	5.6946
neg_4401	7a,12a-Dihydroxy-cholestene-3-one	metab_12945	HMDB0002197	C05457	461.3275	7.2332	neg	M+FA-H	C27H44O3	-	48.5	0.702471231	-	0.056489023	5.1794	5.011	4.8517	5.3487	5.332	5.2201	5.0284	5.3135	5.2026	5.2853	5.1492	5.1874	5.2413	5.1922	5.2208
neg_4420	12-oxo-20-dihydroxy-leukotriene B4	metab_12964	LMFA03020048;HMDB0012551	-	387.1793	7.1851	neg	M+Na-2H	C20H30O6	-	62.5	1.034314947	-	0.027663651	4.8712	5.1425	5.0161	5.1978	4.4535	4.9344	4.6505	4.5279	5.1286	4.9153	5.0678	4.9113	4.8767	4.8803	4.8578
neg_4431	Ginsenoyne A linoleate	metab_12975	HMDB0041203	-	565.3902	7.1576	neg	M+FA-H	C35H52O3	-	47.5	0.765740156	155551-20-5	0.030569211	6.3636	6.2728	6.1492	6.2654	6.1933	6.4418	6.4345	6.2592	6.1974	6.3294	6.354	6.1934	6.2615	6.2875	6.2704
neg_4450	Alpha-Tocotrienol	metab_12994	LMPR02020054;HMDB0006327	C14153	469.3324	7.1233	neg	M+FA-H	C29H44O2	-	59.6	0.207023584	58864-81-6	0.042703994	6.3928	6.2639	6.1527	6.3171	6.2922	6.5586	6.4561	6.3681	6.2288	6.3353	6.3795	6.2125	6.3095	6.2968	6.3331
neg_4462	Prostaglandin D1 Alcohol	metab_13006	-	-	339.254	7.1096	neg	M-H	C20H36O4	54	-	-0.201598916	-	0.017371184	6.108	5.5272	5.7694	6.0737	6.2943	6.2846	5.9425	6.3097	6.0549	6.2038	5.9613	6.1349	6.0809	6.0784	6.0924
neg_4497	(1R,2S,3S,4R)-p-Menthane-2,3-diol	metab_13041	HMDB0035723	-	209.0945	7.0888	neg	M+K-2H	C10H20O2	-	68.7	-2.651948355	51745-21-2	0.007758281	6.5196	6.5036	6.4678	6.5006	6.4309	6.5643	6.4693	6.4093	6.4967	6.4937	6.5118	6.4612	6.4624	6.4629	6.4685
neg_4499	2,3-Dinor-6-keto-prostaglandin F1 a	metab_13043	HMDB0002277	-	323.1897	7.0888	neg	M-H2O-H	C18H30O6	-	50.9	9.531356983	-	0.057865304	5.0025	4.717	4.3834	4.9619	4.7317	5.0906	5.3898	4.8165	4.3451	4.6573	4.5641	4.3724	4.8275	4.8741	4.869
neg_4524	(20R)-Ginsenoside Rh2	metab_13068	HMDB0039544	-	657.4122	7.0751	neg	M+Cl	C36H62O8	-	52.7	-2.612227215	78214-33-2	0.114373677	5.9343	5.5536	5.6913	5.8355	5.701	6.0376	5.5799	5.6414	5.6266	5.6385	5.6517	5.47	5.7467	5.7585	5.6641
neg_4551	22-Deoxoisocucurbitacin D	metab_13095	HMDB0034704	-	523.3048	7.0682	neg	M+Na-2H	C30H46O6	-	53.4	1.362992661	15371-77-4	0.006182557	5.6983	5.6068	5.5499	5.7438	5.6485	5.8217	5.794	5.6761	5.6765	5.6942	5.7426	5.5684	5.6949	5.6975	5.6921
neg_4553	(24R)-Ergost-4-ene-3,6-dione	metab_13097	HMDB0038657	-	457.3331	7.0682	neg	M+FA-H	C28H44O2	-	75.2	1.817386727	85081-02-3	0.011016667	5.9477	5.8447	5.7258	5.9553	6.2356	6.0032	6.0591	6.2514	6.1152	6.2364	6.177	6.1777	6.1229	6.1153	6.1141
neg_4575	3b,8a-Dihydroxy-6b-angeloyloxy-7(11)-eremophilen-12,8-olide	metab_13119	HMDB0040757	-	385.1634	7.0545	neg	M+Na-2H	C20H28O6	-	58	0.300977914	162613-66-3	0.018760164	5.9538	5.2187	5.815	5.3534	6.2404	5.6713	6.3848	6.2957	5.3926	6.0971	5.998	6.1138	6.0115	6.0219	6.0276
neg_4625	Tricyclodehydroisohumulone	metab_13169	HMDB0030165	C10723	719.3808	6.9791	neg	2M-H	C21H28O5	-	55	0.992987798	56143-68-1	0.06232369	6.1764	6.0444	5.9161	5.9562	5.8456	6.2063	6.2506	5.9551	5.87	5.9853	6.1749	5.8266	6.0195	6.006	5.9666
neg_4642	11-Keto-beta-boswellic acid	metab_13186	HMDB0036671;LMPR0106180008	-	469.3326	6.9585	neg	M-H	C30H46O4	-	61.7	0.56534763	17019-92-0	0.014155209	5.7576	5.6678	5.4764	5.6691	5.588	5.8763	5.783	5.6616	5.5166	5.6446	5.7748	5.5478	5.6413	5.6324	5.6296
neg_4650	2-Acetoxy-3-geranylgeranyl-1,4-dihydroxybenzene	metab_13194	HMDB0040748	-	485.2911	6.9516	neg	M+FA-H	C28H40O4	-	48.4	0.64392383	126398-82-1	0.026237884	6.1108	6.0383	5.9279	5.9945	5.9954	6.0241	6.1982	6.0162	5.9757	6.037	6.141	5.9791	6.056	6.0452	6.0332
neg_4667	MEDICA 16	metab_13211	-	-	341.2697	6.9448	neg	M-H	C20H38O4	46.3	-	0.007582158	-	0.008597024	6.5762	6.3954	6.3866	6.5535	6.6601	6.6433	6.5795	6.6747	6.5001	6.5909	6.5582	6.6273	6.5726	6.5739	6.5796
neg_4695	Isopersin	metab_13239	LMFA05000670;HMDB0032735	-	401.2699	6.9311	neg	M+Na-2H	C23H40O4	-	53.6	6.767137141	-	0.015306747	5.8341	5.7733	5.5896	5.8	5.6979	5.9029	5.8513	5.7384	5.7134	5.7349	5.8618	5.6295	5.7475	5.7527	5.7606
neg_4757	(2beta,3alpha,9alpha,24R)-Ergosta-7,22-diene-2,3,9-triol	metab_13301	HMDB0037914	-	475.3431	6.8556	neg	M+FA-H	C28H46O3	-	76.9	0.395118316	-	0.026652429	5.8796	5.7092	5.6432	5.9333	6.0358	5.931	5.7818	6.0686	5.9123	6.0441	5.9177	5.9708	5.9469	5.9298	5.925
neg_4764	3-hydroxytridecanoyl carnitine	metab_13308	HMDB0061639	-	410.2338	6.8488	neg	M+K-2H	C20H39NO5	-	47.6	6.228884593	-	0.011924433	4.1282	4.5284	4.7659	5.1403	4.7431	5.0218	4.887	4.7826	4.1419	4.5029	4.6584	5.1933	4.8422	4.8446	4.8521
neg_4766	Ineketone	metab_13310	HMDB0036698	C09110	363.219	6.8488	neg	M+FA-H	C20H30O3	-	55.3	4.081397353	62574-18-9	0.009107823	6.304	6.0237	5.8539	6.1096	6.1182	6.0861	6.055	6.1423	5.9348	5.9393	5.9916	5.9775	6.0328	6.0261	6.0258
neg_4779	PE(18:1(9Z)/0:0)	metab_13323	LMGP02050004	-	478.294	6.8351	neg	M-H	C23H46NO7P	97.1	-	0.230126296	-	0.045333453	6.4589	6.7669	6.9407	6.7837	6.5034	6.5938	6.9464	6.4893	6.7442	6.4528	6.7482	6.6406	6.7196	6.6803	6.6989
neg_4799	Hovenidulcigenin B	metab_13343	HMDB0041547	-	581.3214	6.8008	neg	M+Cl	C32H50O7	-	89.3	-6.688274537	182173-50-8	0.148933926	4.554	5.3298	5.7729	5.4313	5.094	5.0528	5.4745	4.8992	5.4886	5.2179	5.1265	5.0437	5.3329	5.2115	5.3251
neg_4800	Calcitriol	metab_13344	HMDB0001903	C01673	461.3273	6.8008	neg	M+FA-H	C27H44O3	-	46.5	0.119482109	32222-06-3	0.028252795	5.3774	5.3149	5.179	5.4287	5.5329	5.4622	5.3329	5.5813	5.3954	5.5935	5.4055	5.4194	5.4661	5.4486	5.4427
neg_4813	Ganoderic acid G	metab_13357	HMDB0035985	-	513.2863	6.787	neg	M-H2O-H	C30H44O8	-	54.4	0.996253965	98665-22-6	0.029367513	6.0493	6.0315	5.9442	6.0273	5.9572	6.0848	6.1482	6.0131	6.0365	6.0777	6.1518	5.9351	6.0428	6.0233	6.019
neg_4817	Pentadecanoylcarnitine	metab_13361	HMDB0062517	-	422.2679	6.787	neg	M+K-2H	C22H43NO4	-	40.4	0.191631012	-	0.022433575	6.1977	6.1061	6.2492	6.3211	6.0934	6.1441	6.1629	6.04	6.0998	6.1495	6.1475	6.0673	6.1623	6.1439	6.159
neg_4829	Ascorbyl palmitate	metab_13373	LMFA07010788;HMDB0039883	-	435.2343	6.7733	neg	M+Na-2H	C22H38O7	-	50.6	-5.082648143	137-66-6	0.08721521	5.6258	5.6288	5.4148	5.4233	5.4366	5.736	5.3727	5.4217	5.5229	5.5634	5.4508	5.4862	5.5829	5.5395	5.5078
neg_4853	Koenine	metab_13397	HMDB0030209	-	278.116	6.7596	neg	M-H	C18H17NO2	-	82.2	-9.414432485	28200-63-7	0.055817432	4.9481	4.9278	4.7669	4.9037	4.8703	4.4997	4.9356	4.8813	4.8536	4.9309	5.0089	4.8782	4.9114	4.8949	4.8633
neg_4854	(E,E)-Boviquinone 3	metab_13398	HMDB0030743	-	687.3867	6.7527	neg	2M-H	C21H28O4	-	44.7	-5.180553871	34198-83-9	0.073801157	6.0375	5.4406	6.1241	5.6244	6.2132	5.6624	6.208	6.1967	5.6502	6.2406	6.2926	6.2168	6.2267	6.201	6.1625
neg_4888	PE(18:2/0:0)	metab_13432	-	-	476.2783	6.7322	neg	M-H	C23H44NO7P	63.4	-	0.142500866	-	0.047060572	6.5364	6.8168	7.0888	6.7779	6.617	6.7152	7.0477	6.6035	6.8418	6.652	6.8495	6.6337	6.8221	6.7829	6.7936
neg_4896	Squamosinin A	metab_13440	HMDB0041429	-	621.4379	6.7253	neg	M-H	C36H62O8	-	75.6	1.067354315	163597-71-5	0.064146052	6.5081	6.4166	6.3613	6.4512	6.4742	6.5616	6.6287	6.507	6.4383	6.5716	6.58	6.3979	6.5367	6.4938	6.4856
neg_4897	1-Oleoylglycerophosphoserine	metab_13441	HMDB0061694	-	544.2663	6.7253	neg	M+Na-2H	C24H46NO9P	-	42.8	1.210941246	-	0.053419082	5.5866	5.9366	6.2077	5.8625	5.6126	5.7501	6.0787	5.5903	5.9418	5.6203	5.9125	5.6638	5.8803	5.834	5.8558
neg_4908	4-oxo-Retinoic acid	metab_13452	HMDB0006285	C16678	673.3721	6.7116	neg	2M+FA-H	C20H26O3	-	53.9	-3.931420976	38030-57-8	0.04647137	6.431	5.8956	6.4779	5.9438	6.6145	6.1202	6.65	6.6038	6.0265	6.5822	6.6128	6.6098	6.5574	6.5391	6.517
neg_4909	PE(16:1/0:0)	metab_13453	-	-	450.2626	6.7116	neg	M-H	C21H42NO7P	77.8	-	-0.039850535	-	0.060823813	5.226	5.6391	5.7138	5.5796	5.2143	5.4161	5.5992	5.2127	5.2992	5.353	5.4755	5.1906	5.4857	5.4344	5.4733
neg_4918	(10Z,14E,16E)-10,14,16-Octadecatrien-12-ynoic acid	metab_13462	LMFA01030919;HMDB0035963	-	319.1914	6.7048	neg	M+FA-H	C18H26O2	-	53.6	-0.232237646	-	0.007782029	7.343	7.5152	7.422	7.5262	7.146	7.4047	7.1756	7.1272	7.5017	7.3356	7.4801	7.3268	7.3505	7.3573	7.3535
neg_4960	Deoxycholic acid	metab_13504	HMDB0000626;LMST04010040	C04483	391.2856	6.6632	neg	M-H	C24H40O4	52.4	-	0.626939556	83-44-3	0.019735483	5.2995	5.7674	5.7257	5.5935	5.674	5.9424	5.778	5.7066	5.6757	5.72	5.4352	5.8792	5.7413	5.7243	5.7344
neg_4961	Hypogeic acid	metab_13505	HMDB0002186;LMFA01030808	-	299.2229	6.6632	neg	M+FA-H	C16H30O2	-	50	0.589708145	2416-19-5	0.029562695	5.5662	5.6808	5.613	5.8502	5.8373	5.6005	5.8685	5.8613	6.1356	6.0422	5.7497	5.8054	5.848	5.8572	5.8317
neg_4964	12-Hydroxydodecanoic acid	metab_13508	HMDB0002059	C08317	215.165	6.6632	neg	M-H	C12H24O3	-	57.3	-1.145441432	505-95-3	0.032902447	5.4014	5.0765	4.8801	5.2141	4.9923	5.2457	4.9335	4.9933	4.9001	5.0434	5.1506	4.833	5.051	5.0401	5.0226
neg_4970	Blumealactone A	metab_13514	HMDB0036665	-	385.1634	6.6564	neg	M+Na-2H	C20H28O6	-	62.5	0.528086484	111545-46-1	0.030796799	6.3341	5.6302	6.2123	5.5118	6.6038	5.9854	6.7243	6.6249	5.5691	6.4636	6.3591	6.4686	6.3917	6.4106	6.4178
neg_4974	Xi-7-Hydroxyhexadecanedioic acid	metab_13518	HMDB0037830	-	283.1916	6.6564	neg	M-H2O-H	C16H30O5	-	49.7	0.413888669	-	0.049582288	5.087	5.2208	4.9456	5.5232	5.3891	5.2329	4.8461	5.6892	5.1262	5.4236	4.9901	5.4647	5.3389	5.2994	5.3054
neg_4977	Crithmumdiol	metab_13521	HMDB0033957	-	261.1861	6.6495	neg	M-H	C17H26O2	-	43.7	0.45077906	-	0.076035318	3.8573	4.334	3.8343	3.6028	5.3974	3.4206	5.0928	5.4605	4.205	4.2919	3.9784	3.9075	4.8594	4.8948	4.9256
neg_4989	(1(10)E,4a,5E)-1(10),5-Germacradiene-12-acetoxy-4,11-diol	metab_13533	HMDB0038798	-	317.1759	6.6358	neg	M+Na-2H	C17H28O4	-	53.6	8.188101642	143305-08-2	0.010542662	7.7158	7.0606	7.5676	7.0113	8.0262	7.4394	8.1301	8.0577	7.1149	7.8519	7.7755	7.8552	7.7801	7.7815	7.7886
neg_4995	Anhydrocinnzeylanol	metab_13539	HMDB0036863	-	347.1865	6.6289	neg	M-H2O-H	C20H30O6	-	43.8	0.385498912	65230-04-8	0.033411162	6.1149	6.1466	6.1316	6.0597	6.1183	6.117	6.2406	6.1218	6.1338	6.1496	6.1678	6.1451	6.1266	6.1281	6.1522
neg_5010	Crispanone	metab_13554	HMDB0035286	-	379.2132	6.6152	neg	M+FA-H	C20H30O4	-	72.9	1.621632203	11053-21-7	0.037056684	6.3203	6.2179	6.1044	6.2313	6.2584	6.1458	6.1651	6.2509	6.2077	6.2697	6.2235	6.2081	6.195	6.1945	6.2223
neg_5025	7Z,10Z-Hexadecadienoic acid	metab_13569	HMDB0000477;LMFA01030807	-	297.2072	6.6015	neg	M+FA-H	C16H28O2	-	64.4	0.281125601	28290-73-5	0.034391019	4.8474	4.9383	4.9873	5.1319	4.9903	4.877	4.9359	5.0642	5.9869	5.6526	5.0045	5.0556	5.3036	5.3173	5.3334
neg_5036	Hebevinoside IX	metab_13580	HMDB0034599	-	635.417	6.5879	neg	M+FA-H	C35H58O7	-	71.3	0.893973272	101365-11-1	0.053426594	6.0127	5.9458	5.9373	5.9839	6.0335	6.0388	6.0403	6.0117	5.9919	6.0965	6.0632	5.9553	6.0427	5.997	6.0143
neg_5061	3-Pyridinebutanoic acid	metab_13605	HMDB0001007	-	210.0769	6.5674	neg	M+FA-H	C9H11NO2	-	49.2	-1.593027529	477251-67-5	0.003636313	5.2157	5.1804	5.1396	5.1039	5.0071	5.2049	5.1491	4.9383	5.1532	5.1264	5.2002	5.1018	5.1244	5.1226	5.1213
neg_5068	Colupulone	metab_13612	HMDB0030065	-	445.2597	6.5605	neg	M+FA-H	C25H36O4	-	47.1	0.467197649	468-27-9	0.005377307	6.5197	6.5585	6.4717	6.523	6.5389	6.5219	6.6317	6.5493	6.5569	6.5808	6.5986	6.4933	6.5774	6.573	6.5765
neg_5071	Cortisol	metab_13615	LMST02030001;HMDB0000063	C00735	399.158	6.5605	neg	M+K-2H	C21H30O5	-	61.7	0.138262647	50-23-7	0.083014342	4.9555	5.5553	5.9384	5.5764	5.009	5.3555	3.8175	4.847	5.8687	5.6958	5.3812	5.8945	5.5038	5.4634	5.5358
neg_5081	(+/-)12,13-DiHOME	metab_13625	-	-	313.2386	6.5538	neg	M-H	C18H34O4	51.3	-	0.517510599	-	0.008282378	7.3046	7.327	7.1369	7.2179	7.144	7.1523	7.3669	7.1479	7.1972	7.2112	7.2383	7.2524	7.2307	7.2338	7.2379
neg_5088	5'-Carboxy-gamma-chromanol	metab_13632	HMDB0012799	-	305.176	6.5469	neg	M-H	C18H26O4	-	56.8	0.615849676	1221262-11-8	0.003865483	5.8411	5.901	5.8324	5.852	5.7653	5.761	5.814	5.7567	5.8914	5.8341	5.8925	5.8153	5.8242	5.8275	5.8262
neg_5094	Cholic acid	metab_13638	LMST04010001;HMDB0000619	C00695	407.2803	6.5403	neg	M-H	C24H40O5	52.6	-	0.098392579	81-25-4	0.042394858	5.5237	5.0821	5.3648	5.3625	5.3073	5.3931	5.3175	5.2909	5.194	5.554	5.3018	5.2326	5.3364	5.352	5.3152
neg_5110	13,14-dihydro-15(R)-Prostaglandin E1	metab_13654	-	-	355.2492	6.5266	neg	M-H	C20H36O5	46.7	-	0.498061717	-	0.017388923	6.0459	5.9422	5.8632	6.0444	6.0969	5.9321	5.8841	6.0888	6.0525	5.9789	6.0171	6.1665	6.024	6.039	6.0308
neg_5145	Avenoleic acid	metab_13689	HMDB0029978;LMFA02000054	-	341.2333	6.5057	neg	M+FA-H	C18H32O3	-	57.6	-0.071656613	177931-23-6	0.013053199	5.8199	5.99	5.8767	5.996	6.0202	5.831	5.9449	6.0102	6.2316	6.0614	5.988	5.9671	6.0012	5.9904	5.999
neg_5184	3-Hydroxytetradecanedioic acid	metab_13728	HMDB0000394	-	255.1603	6.4784	neg	M-H2O-H	C14H26O5	-	66.2	0.291558368	73179-89-2	0.033216707	5.6498	5.6331	5.6983	5.7176	5.6307	5.5436	5.4499	5.6384	5.6236	5.6532	5.6535	5.7218	5.6176	5.6325	5.6465
neg_5185	Notoginsenoside R10	metab_13729	HMDB0039051	-	553.3386	6.4716	neg	M-H	C30H50O9	-	53.8	0.71070988	335157-20-5	0.038166442	5.936	5.9398	6.0734	6.0184	6.1302	6.0082	5.9093	6.0631	6.0494	6.0539	5.9784	6.0674	6.0233	6.0396	6.0064
neg_5193	Corchorifatty acid F	metab_13737	HMDB0035919	-	363.1946	6.4716	neg	M+Cl	C18H32O5	-	75.7	0.593358132	95341-44-9	0.069064069	5.0071	5.1323	4.5451	4.5218	4.7129	4.8073	4.6614	4.7861	5.0841	4.7921	4.839	4.363	4.8231	4.8584	4.8832
neg_5194	Blennin B	metab_13738	HMDB0037528	-	263.1289	6.4716	neg	M-H	C15H20O4	-	50.1	0.108928431	62824-37-7	0.048159804	5.3639	5.559	5.4681	5.4698	5.5306	5.4306	5.5183	5.5452	5.5721	5.5235	5.47	5.5162	5.527	5.513	5.4856
neg_5209	Kinetensin 1-3	metab_13753	HMDB0012983	-	393.2045	6.451	neg	M+Cl	C15H30N6O4	-	46.5	6.338099972	138482-55-0	0.051922102	5.9969	5.5622	5.8322	6.2772	6.1176	5.4856	5.5429	6.1374	5.76	6.3009	5.6246	5.9799	5.8801	5.9178	5.9215
neg_5210	Palmitoyl glucuronide	metab_13754	HMDB0010331	C03033	439.27	6.451	neg	M+Na-2H	C22H42O7	-	64	5.468316151	-	0.046456667	5.7564	5.7588	5.9089	5.8231	5.9421	5.8391	5.6704	5.9358	5.8358	5.7935	5.727	5.9085	5.8384	5.834	5.801
neg_5226	13,14-dihydro-19(R)-hydroxyPGE1	metab_13770	-	-	371.2439	6.4239	neg	M-H	C20H36O6	49.5	-	0.086681181	-	0.027931892	6.1499	6.0906	6.1414	6.1077	6.2142	6.0483	6.025	6.218	6.1433	6.1009	6.0973	6.2276	6.1526	6.1482	6.1296
neg_5228	(+/-)-(E)-13-Hydroxy-10-oxo-11-octadecenoic acid	metab_13772	-	-	357.2285	6.4239	neg	M+FA-H	C18H32O4	-	46	0.704699485	-	0.052041394	5.797	5.9538	5.9517	5.9053	6.0015	5.8869	5.8963	5.9921	6.3359	6.1754	5.8989	5.9258	6.0229	6.0146	5.9797
neg_5247	Apo-[3-methylcrotonoyl-CoA:carbon-dioxide ligase (ADP-forming)]	metab_13791	HMDB0059607	C04827	345.2284	6.4033	neg	2M-H	C7H15N3O2	-	42.2	8.037786007	-	0.014080058	6.787	6.9212	6.9135	6.8378	6.8951	6.8502	6.876	6.8911	6.958	6.9047	6.8734	6.9093	6.889	6.8976	6.8858
neg_5260	Ipomeatetrahydrofuran	metab_13804	HMDB0040904	-	301.2021	6.3896	neg	M+FA-H	C15H28O3	-	79.3	0.21428132	92448-62-9	0.033284951	6.3885	6.3479	6.4241	6.3757	6.399	6.3182	6.3132	6.3985	6.4162	6.3731	6.3608	6.4069	6.3724	6.3776	6.3502
neg_5283	Bisnorcholic acid	metab_13827	HMDB0002082;LMST04050005	-	425.2548	6.3692	neg	M+FA-H	C22H36O5	-	46.2	0.941192866	-	0.05987823	5.4269	5.4109	5.5132	5.5513	5.5567	5.5727	5.3052	5.5566	5.3552	5.3763	5.1825	5.517	5.4089	5.415	5.3664
neg_5284	(R)-1-O-[b-D-Apiofuranosyl-(1->2)-b-D-glucopyranoside]-1,3-octanediol	metab_13828	HMDB0032798	-	417.2496	6.3692	neg	M-H2O-H	C21H40O9	-	60.2	0.547812693	-	0.072254285	5.701	5.8235	5.7951	5.7531	5.8382	5.7523	5.7827	5.8059	5.8626	5.8156	5.778	5.8397	5.7795	5.7655	5.7185
neg_5285	10,11-dihydro-20-trihydroxy-leukotriene B4	metab_13829	LMFA03020044;HMDB0012503	-	385.2235	6.3692	neg	M-H	C20H34O7	-	49.6	0.770545054	-	0.020944006	5.883	5.935	5.9917	5.9383	6.0434	5.9283	5.9148	6.059	5.9662	5.9875	5.9129	6.0182	5.9506	5.963	5.9453
neg_5301	Prostaglandin D2	metab_13845	LMFA03010004;HMDB0001403	C00696	397.2232	6.3555	neg	M+FA-H	C20H32O5	-	58.6	0.024257861	41598-07-6	0.018731218	5.7388	5.7772	5.8654	5.8601	5.9102	5.8308	5.7069	5.8936	5.8372	5.8093	5.6852	5.8705	5.8221	5.8116	5.8062
neg_5308	5-hydroxypropafenone	metab_13852	HMDB0060988	-	402.1921	6.3487	neg	M+FA-H	C21H27NO4	-	40.6	-0.330117318	-	0.28448193	4.831	4.7581	4.5059	5.6744	5.1877	5.1288	4.0036	5.2293	5.1709	4.8301	3.924	4.8575	5.0495	5.0307	4.8023
neg_5320	11-dehydro TXB2	metab_13864	-	-	367.2127	6.3418	neg	M-H	C20H32O6	60.1	-	0.18270253	-	0.015286755	6.2189	6.2294	6.3924	6.3243	6.6348	6.3656	6.2836	6.6343	6.5187	6.4713	6.3167	6.6169	6.4611	6.4478	6.4556
neg_5325	Sporotrichiol	metab_13869	HMDB0037062	-	411.2022	6.3349	neg	M+FA-H	C20H30O6	-	43.1	-0.764182485	101401-89-2	0.079701229	5.683	5.7358	5.7433	5.7294	5.8452	5.7449	5.7466	5.8445	5.7959	5.7847	5.7309	5.8318	5.7563	5.8243	5.7825
neg_5335	[6]-Gingerdiol 3-acetate	metab_13879	HMDB0040566	-	383.2079	6.3281	neg	M+FA-H	C19H30O5	-	77.2	0.995006443	143519-17-9	0.051372773	5.7642	5.8331	5.9465	5.9022	6.0579	5.8928	5.7737	6.0644	5.9539	5.9281	5.7448	6.012	5.9445	5.9	5.9266
neg_5356	Glandulone C	metab_13900	HMDB0039859	-	293.1394	6.3075	neg	M+FA-H	C15H20O3	-	60.2	-0.252209921	-	0.037584317	5.1513	5.3029	5.3478	5.5202	5.4209	5.2042	5.0415	5.4727	5.2994	5.4142	5.0793	5.4829	5.3207	5.3525	5.3309
neg_5392	11-Hydroxy-9-tridecenoic acid	metab_13936	LMFA01050437;HMDB0035881	-	273.171	6.2735	neg	M+FA-H	C13H24O3	-	60.8	0.947047629	105798-56-9	0.022511225	5.9723	6.0403	6.1358	6.0386	6.0742	5.9761	5.8797	6.0613	6.0434	6.0023	5.9215	6.0844	6.0272	6.0078	6.0155
neg_5396	3,4,5-trihydroxy-6-[3-hydroxy-2-(3-methylbut-2-en-1-yl)-5-[(E)-2-(2,4,6-trihydroxyphenyl)ethenyl]phenoxy]oxane-2-carboxylic acid	metab_13940	HMDB0125559	-	525.1404	6.2668	neg	M+Na-2H	C25H28O11	-	42	5.184578444	-	0.077378481	5.548	5.1104	5.2686	5.0257	4.9421	6.0045	5.496	4.9489	5.1449	4.9836	5.3612	5.0196	5.3372	5.2761	5.3342
neg_5397	Dynorphin B (10-13)	metab_13941	HMDB0012936	-	480.2604	6.2668	neg	M+Cl	C20H39N5O6	-	69.7	2.186736432	-	0.136166364	4.722	5.8616	5.4291	5.133	5.628	5.6372	5.7034	5.6999	5.6491	5.4532	5.1785	5.3482	5.5663	5.4523	5.55
neg_5417	(3'x,5'a,9'x,10'b)-O-(3-Hydroxy-6-oxo-7-drimen-11-yl)umbelliferone	metab_13961	HMDB0039042	-	417.1711	6.2533	neg	M+Na-2H	C24H28O5	-	49.6	6.901959993	-	0.093837148	4.991	5.5799	5.3636	5.6544	5.5338	5.465	5.53	5.6069	5.5371	5.5873	5.2197	5.7062	5.5409	5.4766	5.5551
neg_5431	3b,8b-Dihydroxy-6b-(3-chloro-2-hydroxy-2-methylbutanoyloxy)-7(11)-eremophilen-12,8-olide	metab_13975	HMDB0036524	-	461.161	6.2398	neg	M+FA-H	C20H29ClO7	-	60.1	6.238274162	264607-21-8	0.060517574	6.051	6.2222	6.1837	6.2427	6.1668	6.1458	6.1812	6.1937	6.145	6.2056	6.0227	6.2862	6.1901	6.1379	6.1726
neg_5442	6-(4-ethenyl-3-hydroxyphenoxy)-3,4,5-trihydroxyoxane-2-carboxylic acid	metab_13986	HMDB0126429	-	333.0618	6.233	neg	M+Na-2H	C14H16O8	-	42.9	8.469996222	-	0.062634549	4.3036	4.2483	4.3164	4.5742	5.5229	4.0165	4.6197	5.5203	4.5845	4.5114	4.1599	4.8494	4.8524	4.798	4.8245
neg_5443	3-phenyl-3,4-dihydro-2H-1-benzopyran-7-ol	metab_13987	HMDB0141210	-	271.0978	6.233	neg	M+FA-H	C15H14O2	-	42.7	1.043186058	-	0.041616422	5.8056	5.8192	5.8571	5.8232	5.9193	5.7435	5.857	5.9335	5.9282	5.9433	5.8484	5.9564	5.8891	5.8577	5.8897
neg_5510	3,4,5-trihydroxy-6-{[5-(4-methoxyphenyl)-2-methyl-3-oxopent-4-en-2-yl]oxy}oxane-2-carboxylic acid	metab_14054	HMDB0132957	-	433.093	6.1018	neg	M+K-2H	C19H24O9	-	67.8	5.906547738	-	0.00820483	6.5032	6.1619	6.3008	6.2226	6.1033	6.4916	6.263	6.1222	6.0741	6.1684	6.1355	6.1197	6.2247	6.2202	6.2273
neg_5536	6-(2-{8,8-dimethyl-2-oxo-2H,8H-pyrano[2,3-f]chromen-3-yl}-5-methoxyphenoxy)-3,4,5-trihydroxyoxane-2-carboxylic acid	metab_14080	HMDB0135723	-	507.1298	6.0332	neg	M-H2O-H	C27H26O11	-	73.9	0.170317087	-	0.070253195	5.4338	5.26	5.3928	5.1279	5.2202	5.3452	5.3021	5.3219	5.3276	5.3673	5.1665	5.3744	5.2967	5.2511	5.3103
neg_5538	Artemidinol	metab_14082	HMDB0030647	-	477.1557	6.0265	neg	2M+FA-H	C13H12O3	-	73.5	0.431896091	62268-43-3	0.053313227	5.9458	6.0304	6.0674	6.0137	5.9226	5.9601	5.9377	6.0111	5.99	5.9977	5.8256	6.0862	5.9683	5.9378	5.9837
neg_5546	1,3,7-Trimethyluric acid	metab_14090	HMDB0002123	C16361	255.0725	6.0064	neg	M+FA-H	C8H10N4O3	-	45.4	-4.894667991	5415-44-1	0.035952537	4.4185	4.5	4.4211	4.5177	4.2402	4.5318	4.5544	4.3146	4.3795	4.5774	4.6094	4.4421	4.4928	4.5228	4.5008
neg_5549	1-(beta-D-Glucopyranosyloxy)-3-octanone	metab_14093	HMDB0031315	-	343.1188	5.993	neg	M+K-2H	C14H26O7	-	45.9	7.490454543	194919-40-9	0.08756626	4.9547	4.9425	4.9618	4.9388	5.1089	4.8213	4.5874	5.0796	4.9042	5.0218	4.8646	4.8767	4.9581	4.8859	4.9049
neg_5551	2beta,9xi-Dihydroxy-8-oxo-1(10),4,11(13)-germacratrien-12,6alpha-olide	metab_14095	HMDB0036662	-	299.0924	5.9864	neg	M+Na-2H	C15H18O5	-	75.2	8.43986114	-	0.009938668	6.0505	6.2783	6.3636	6.1286	6.3055	6.0164	6.3297	6.3207	6.3559	6.3627	6.3082	6.4899	6.3063	6.3149	6.3115
neg_5552	P-Salicylic acid	metab_14096	HMDB0000500	C00156	137.0237	5.9864	neg	M-H	C7H6O3	83.7	-	-5.122043554	-	0.022867392	6.2324	6.0744	6.0382	6.0362	5.8961	6.0639	5.6555	5.896	5.6056	5.5938	5.7006	5.6946	5.8696	5.8859	5.8878
neg_5566	(6beta,7alpha,12beta,13beta)-7-Hydroxy-11,16-dioxo-8,14-apianadien-22,6-olide	metab_14110	HMDB0031380	-	405.1704	5.9398	neg	M+Na-2H	C23H28O5	-	73.7	5.322076953	403613-16-1	0.275927068	5.1438	4.9114	5.0889	5.133	5.1168	4.9062	4.5036	4.9869	4.7766	4.9104	4.4618	4.9911	4.9924	4.914	4.7431
neg_5582	Niazicinin A	metab_14126	HMDB0031947	-	350.1246	5.9128	neg	M-H2O-H	C17H23NO8	-	52.4	0.222356032	-	0.047799989	5.4547	5.2025	5.1778	5.2202	4.9956	5.3765	5.2577	5.0941	5.1198	5.103	4.9949	5.176	5.1707	5.2071	5.1726
neg_5592	Taraxacolide 1-O-b-D-glucopyranoside	metab_14136	HMDB0035610	-	463.1764	5.8991	neg	M+Cl	C21H32O9	-	59	5.438922217	75911-12-5	0.108330026	5.4165	5.1773	5.3863	4.5466	5.0252	5.3319	5.166	5.0335	5.0231	5.215	5.2312	4.9749	5.1368	5.0627	5.1539
neg_5597	AH 6809	metab_14141	-	-	297.0767	5.8991	neg	M-H	C17H14O5	67	-	-0.607460018	-	0.058868241	5.3351	5.3196	5.2531	5.1193	5.0325	5.3239	5.3116	5.0561	5.1106	5.2656	5.325	5.0546	5.2084	5.2124	5.1655
neg_5600	3,4,5-trihydroxy-6-{[1-hydroxy-2-(phenylmethylidene)heptan-3-yl]oxy}oxane-2-carboxylic acid	metab_14144	HMDB0126523	-	395.171	5.8924	neg	M-H	C20H28O8	-	70.5	-0.371380624	-	0.033197218	6.1814	6.4249	6.48	6.4093	6.6387	6.2967	6.3266	6.6088	6.517	6.4846	6.336	6.5841	6.4679	6.4465	6.4742
neg_5641	5-hydroxy-8-(2-hydroxypropan-2-yl)-4-(prop-2-en-1-yl)-2H,8H,9H-furo[2,3-h]chromen-2-one	metab_14185	HMDB0130125	-	347.1139	5.7846	neg	M+FA-H	C17H18O5	-	59.2	0.804994361	-	0.0774244	4.8171	5.1258	5.1847	5.2945	5.3122	4.8475	4.8379	5.3037	5.0552	5.1286	4.8254	5.33	5.1278	5.0644	5.0798
neg_5644	Aesculin	metab_14188	HMDB0030820	C09264	725.1598	5.7779	neg	2M+FA-H	C15H16O9	-	57.1	3.958843706	531-75-9	0.031895693	6.1503	5.9781	5.8594	5.9283	5.5815	5.988	5.9057	5.5303	5.7621	5.9349	5.9669	5.6234	5.8506	5.8486	5.8255
neg_5648	Lucidenic acid N	metab_14192	HMDB0038352	-	459.2717	5.7645	neg	M-H	C27H40O6	-	47.3	-7.62543932	364622-33-3	0.088134429	5.1959	5.2511	5.0002	4.9078	5.0477	4.9061	4.7827	5.0875	4.8672	4.9295	5.1666	5.3013	5.1087	5.0721	5.1486
neg_5656	Alpha-Hydroxymetoprolol	metab_14200	HMDB0060994	-	328.1766	5.7576	neg	M+FA-H	C15H25NO4	-	50	0.087182734	-	0.006843695	4.8649	4.7663	5.0941	5.0039	5.0602	5.1591	4.8581	5.1174	5.0385	4.7832	4.8967	5.0116	4.991	4.9969	4.9946
neg_5678	3-(1,2-dihydroxybut-3-en-1-yl)-1H-isochromen-1-one	metab_14222	HMDB0130065	-	509.1452	5.7034	neg	2M+FA-H	C13H12O4	-	65.3	-0.241793768	-	0.023371587	6.1441	6.0861	6.252	6.0108	6.0839	5.9525	5.9154	6.1233	5.9922	5.9804	5.8071	6.2453	5.9896	5.9764	5.9965
neg_5680	3,4,5-trihydroxy-6-{3-hydroxy-5-[2-(2-hydroxyphenyl)ethyl]phenoxy}oxane-2-carboxylic acid	metab_14224	HMDB0135774	-	387.1086	5.6965	neg	M-H2O-H	C20H22O9	-	49.1	0.213186491	-	0.112307248	4.7317	4.7024	4.6551	4.7196	4.7091	4.5995	4.4572	4.7052	4.5868	4.5474	4.5996	4.6095	4.7313	4.6812	4.6338
neg_5754	Zedoarol	metab_14297	HMDB0038202	C17490	227.1075	5.5191	neg	M-H2O-H	C15H18O3	-	45.9	-0.880228346	103994-22-5	0.020863434	7.0357	7.0267	7.1181	7.1204	7.0916	6.9855	6.8601	7.0841	7.0481	7.0173	6.9271	7.0732	7.0205	7.0377	7.0342
neg_5780	9-Oxo-nonanoic acid	metab_14323	LMFA01060160;HMDB0094711	C16322	217.1079	5.4713	neg	M+FA-H	C9H16O3	-	64.8	-1.706468538	-	0.01163516	5.5012	5.6421	5.5252	5.4143	5.5356	5.4757	5.457	5.5131	5.5412	5.6321	5.5045	5.4043	5.527	5.5361	5.5354
neg_5805	5-Hydroxy-2-(5-methyl-1-oxo-4-hexenyl)benzofuran	metab_14348	HMDB0031925	-	289.1082	5.4302	neg	M+FA-H	C15H16O3	-	76.3	0.387582808	197971-78-1	0.001814021	5.8707	5.8556	5.9118	5.8793	5.8838	5.7801	5.6923	5.8852	5.8259	5.8183	5.7694	5.8547	5.8478	5.8463	5.8475
neg_5810	17beta-Estradiol-2,3-quinone	metab_14353	HMDB0060084	-	331.1551	5.4234	neg	M+FA-H	C18H22O3	-	49.6	-0.159708228	-	0.038494697	5.1492	5.0632	5.1704	5.1046	5.1465	4.9997	4.9365	5.039	5.12	5.0453	4.9466	5.0393	5.0763	5.0429	5.0627
neg_5816	CRESOPYRINE	metab_14359	-	-	193.0502	5.3959	neg	M-H	C10H10O4	57	-	-2.080161832	-	0.065253277	4.8073	4.7519	4.7638	4.8006	5.0169	4.8064	4.9122	5.0254	5.0042	5.019	4.9548	4.9807	4.9567	4.9002	4.9356
neg_5842	Equol	metab_14385	LMPK12080003;HMDB0141948;HMDB0002209;HMDB0130495	C14131	287.0926	5.3292	neg	M+FA-H	C15H14O3	-	46.3	0.546178162	531-95-3	0.01005623	5.3715	5.3224	5.3178	5.3301	5.3334	5.2533	5.2282	5.3755	5.4964	5.5026	5.3526	5.4096	5.4159	5.4181	5.4243
neg_5856	(1beta,2beta,5beta)-p-Menth-3-ene-1,2,5-triol	metab_14399	HMDB0038978	-	231.1237	5.2749	neg	M+FA-H	C10H18O3	-	66.7	-0.762299701	359875-80-2	0.01230316	5.5714	5.5951	5.636	5.6569	5.6096	5.6624	5.5405	5.5983	5.6117	5.5711	5.5243	5.5721	5.6033	5.6129	5.604
neg_5908	Indolelactic acid	metab_14450	HMDB0000671	C02043	204.0663	5.0723	neg	M-H	C11H11NO3	92.2	-	-1.614058506	7417-65-4	0.01627791	5.5175	5.7072	5.3432	4.8621	5.0285	5.4056	5.8457	4.9753	5.8247	5.0223	4.8398	5.2892	5.4624	5.4762	5.4719
neg_5916	1-Phenyl-6,7-dihydroxy-isochroman	metab_14458	HMDB0029302	-	287.0926	5.0234	neg	M+FA-H	C15H14O3	-	52.1	0.619610178	-	0.051366937	5.2619	5.2359	5.2792	5.2594	5.4506	5.189	5.2666	5.4709	5.4862	5.5271	5.3406	5.5102	5.3966	5.4398	5.4296
neg_5947	Vanillactic acid	metab_14489	HMDB0000913	-	233.043	4.9016	neg	M+Na-2H	C10H12O5	-	52.8	-0.59459019	2475-56-1	0.074481012	5.4158	5.2763	5.119	5.2367	4.9867	5.0878	5.0858	4.9945	5.1753	5.2022	5.1127	5.1968	5.117	5.1769	5.1713
neg_5960	N-Acetyl-D-phenylalanine	metab_14502	-	C05620	206.082	4.8582	neg	M-H	C11H13NO3	45.6	-	-1.391713386	-	0.028532412	4.5281	4.8099	4.7914	4.8989	4.5819	4.7901	4.8119	4.5479	4.8456	4.7226	4.8694	4.6375	4.7222	4.7251	4.7448
neg_5970	Ritalinic acid	metab_14512	HMDB0042008	-	264.1243	4.8196	neg	M+FA-H	C13H17NO2	-	48.8	0.700884452	19395-41-6	0.027452862	4.6562	4.6743	4.6127	4.6199	4.8016	4.5844	4.5529	4.8285	4.7754	4.8322	4.6037	4.6503	4.7248	4.7314	4.7478
neg_5986	Artocarpin	metab_14528	LMPK12110898;HMDB0030849	-	481.1871	4.7385	neg	M+FA-H	C26H28O6	-	43.8	0.603588304	7608-44-8	0.003945538	5.3723	5.3467	5.5325	5.4048	5.4654	5.4638	5.3793	5.4703	5.5589	5.5473	5.4462	5.5582	5.4872	5.486	5.4838
neg_5989	5-Phenyl-1,3-oxazinane-2,4-dione	metab_14531	HMDB0060400	C16596	236.0564	4.7354	neg	M+FA-H	C10H9NO3	-	60.7	-0.258686158	-	0.041587822	4.9779	4.8197	5.0022	5.0193	5.0919	4.9988	4.6529	5.0715	4.9799	4.9543	4.8209	4.9698	4.9751	4.9892	4.9532
neg_5994	2-(3,4-dihydroxyphenyl)-7,8-dimethoxy-3,4-dihydro-2H-1-benzopyran-4-one	metab_14536	HMDB0133295	-	361.0933	4.7215	neg	M+FA-H	C17H16O6	-	40.5	1.158642246	-	0.028985405	5.2648	5.2833	5.352	5.3512	5.3634	5.2125	5.2301	5.3599	5.3885	5.417	5.2987	5.453	5.3299	5.3526	5.3323
neg_5996	3,4,5-trihydroxy-6-({6-[(E)-2-methoxyethenyl]-7-methyl-2-oxo-2H-chromen-3-yl}oxy)oxane-2-carboxylic acid	metab_14538	HMDB0135804	-	389.0881	4.7156	neg	M-H2O-H	C19H20O10	-	74.8	0.673436324	-	0.040516119	5.4909	5.4252	5.4984	5.4385	5.6679	5.3273	5.5467	5.7023	5.7313	5.787	5.5464	5.7296	5.6111	5.6405	5.6097
neg_5997	4-hydroxy-7-methyl-5H-furo[2,3-g]isochromen-5-one	metab_14539	HMDB0138947	-	261.0405	4.7156	neg	M+FA-H	C12H8O4	-	48.9	0.078742079	-	0.104280026	4.4803	4.4927	4.4971	4.7346	4.5953	4.3445	4.249	4.5715	4.6012	4.5515	4.3188	4.7321	4.4954	4.5843	4.53
neg_6001	Phaseolic acid	metab_14543	LMFA01060200;HMDB0031897	C10483	243.1237	4.7002	neg	M-H2O-H	C12H22O6	-	53	-0.222502608	29533-15-1	0.030953549	6.433	6.5846	6.5364	6.5062	6.5333	6.5098	6.517	6.5103	6.5163	6.5218	6.4648	6.4642	6.5137	6.5398	6.5217
neg_6020	6,8-dimethyl-2-phenyl-3,4-dihydro-2H-1-benzopyran-4,5,7-triol	metab_14562	HMDB0130572	-	331.1189	4.6441	neg	M+FA-H	C17H18O4	-	77.3	0.711031673	-	0.017980817	5.9023	5.8391	5.9463	5.7803	5.9163	5.8241	5.8154	5.9206	5.983	6.072	5.9065	6.0366	5.9413	5.9567	5.9469
neg_6022	3-Indolebutyric acid	metab_14564	HMDB0002096	C11284	248.0928	4.6411	neg	M+FA-H	C12H13NO2	-	55.9	-0.013067988	133-32-4	0.01462543	4.0966	4.2344	4.3	4.3334	4.9559	4.147	4.6436	4.9488	4.9116	4.8735	4.7161	4.8808	4.7564	4.7437	4.7495
neg_6036	Galactosylhydroxylysine	metab_14578	HMDB0000600	C05547	361.1037	4.5801	neg	M+K-2H	C12H24N2O8	-	45.4	5.520998385	32448-36-5	0.042672797	4.7388	4.7799	4.9029	4.8459	5.0795	4.8281	4.6766	5.1221	5.0376	4.9534	4.8369	5.1207	4.9416	4.9613	4.9787
neg_6059	3,4,5-trihydroxy-6-({2-[6-(1-hydroxy-2-methylbut-3-en-2-yl)-7-oxo-2H,3H,7H-furo[3,2-g]chromen-2-yl]propan-2-yl}oxy)oxane-2-carboxylic acid	metab_14601	HMDB0130308	-	527.1561	4.4817	neg	M+Na-2H	C25H30O11	-	52.6	5.226975001	-	0.034842048	5.3859	5.5863	5.6104	5.1575	5.1126	5.3862	5.444	5.2922	5.4202	5.4651	5.3677	5.6809	5.3298	5.3511	5.3593
neg_6061	(S)-17-Hydroxy-9,11,13,15-octadecatetraynoic acid	metab_14603	HMDB0038995	-	305.1144	4.4817	neg	M+Na-2H	C18H20O3	-	59.3	-5.326098995	123154-43-8	0.02769727	5.5433	5.5266	5.7176	5.7019	5.8798	5.694	5.4502	5.8768	5.8844	5.7721	5.6202	5.914	5.7572	5.7786	5.7778
neg_6136	Artabsinolide D	metab_14678	HMDB0034941	-	319.0934	4.1731	neg	M+K-2H	C15H22O5	-	61.5	-6.772371011	81907-04-2	0.025265828	5.0883	5.0896	5.1678	5.2482	5.4339	5.1663	4.9569	5.4546	5.3718	5.3001	5.1289	5.4478	5.2638	5.2835	5.2656
neg_6175	Acetyl-L-tyrosine	metab_14717	HMDB0000866	C01657	222.077	4.0557	neg	M-H	C11H13NO4	40.3	-	-0.863362699	537-55-3	0.040238579	5.1623	5.2867	5.2176	5.2682	5.2074	5.3398	5.2503	5.1859	5.3325	5.2981	5.2473	5.2935	5.2684	5.3003	5.2728
neg_6185	Taraxacoside	metab_14727	HMDB0030055	-	419.0984	4.019	neg	M+Na-2H	C18H22O10	-	57.1	6.103639938	98449-40-2	0.037324265	5.9037	5.8277	5.8211	5.8057	5.8035	5.7789	5.8057	5.7899	5.8293	5.8777	5.9014	5.7494	5.8353	5.8441	5.8125
neg_6230	8-Hydroxypurine	metab_14772	HMDB0012182	-	321.1092	3.8191	neg	2M+FA-H	C5H6N4O	-	42.8	9.716313945	13230-97-2	0.077161433	4.8004	4.848	4.9752	4.9732	5.2989	4.9265	4.9244	5.3179	5.1836	5.2148	5.0265	5.3581	5.1742	5.1757	5.1155
neg_6233	Isovestitol	metab_14775	HMDB0030526;LMPK12080028	-	317.1033	3.8102	neg	M+FA-H	C16H16O4	-	55.3	0.909601074	63631-42-5	0.067799468	5.527	5.5156	5.5933	5.5194	6.0176	5.5083	5.8829	6.009	5.9843	6.0754	5.9384	5.9935	5.9069	5.9113	5.8572
neg_6248	2-(4-ethyl-3-hydroxyphenyl)-3,4-dihydro-2H-1-benzopyran-3,5,7-triol	metab_14790	HMDB0127866	-	347.1139	3.7574	neg	M+FA-H	C17H18O5	-	74.6	0.870143913	-	0.064614212	5.5155	5.4386	5.4882	5.394	5.381	5.437	5.3593	5.4275	5.5256	5.579	5.4879	5.5974	5.4814	5.4566	5.4252
neg_6255	3-(3,4-dihydroxyphenyl)-N-(3-oxopropyl)propanimidic acid	metab_14797	HMDB0139939	-	236.0928	3.7258	neg	M-H	C12H15NO4	-	74	-0.320351214	-	0.059031153	4.4552	4.2067	4.304	4.1604	4.2561	3.9583	4.6498	4.1202	4.2575	4.4623	4.6078	4.2214	4.3522	4.4028	4.3722
neg_6294	Trans-3-Hydroxycotinine glucuronide	metab_14836	HMDB0001204	-	349.104	3.5746	neg	M-H2O-H	C16H20N2O8	-	69.3	-0.35090557	132929-88-5	0.019533064	4.8432	4.8637	5.0256	5.0009	5.1734	4.9386	4.6326	5.1174	5.042	4.9683	4.7524	5.1997	5.0133	5.0262	5.0295
neg_6299	2-n-Propyl-4-oxopentanoic acid	metab_14841	HMDB0060683	C16655	203.0921	3.5593	neg	M+FA-H	C8H14O3	-	58.4	-2.200111803	-	0.012211239	5.9632	5.9889	6.1854	6.1346	6.135	6.0326	5.9319	6.1058	6.096	5.9857	5.9861	6.1214	6.0712	6.0804	6.0804
neg_6335	Xanthurenic acid	metab_14876	HMDB0000881	C02470	204.0299	3.4054	neg	M-H	C10H7NO4	79	-	-1.624452512	59-00-7	0.029199175	5.6831	5.626	5.399	5.2209	4.834	5.627	4.7373	4.8245	4.7157	4.6418	4.9861	5.4108	5.2966	5.3212	5.304
neg_6353	Ethyl 2-furanacrylate	metab_14894	HMDB0041611	-	211.0609	3.3274	neg	M+FA-H	C9H10O3	-	45.6	-1.505303354	53282-12-5	0.042038936	5.0719	5.0463	5.1118	5.1018	5.2037	5.077	4.946	5.1743	5.111	5.1382	5.0202	5.1993	5.1196	5.1555	5.1324
neg_6411	2-Ethyl-2-Hydroxybutyric acid	metab_14952	HMDB0001975	-	131.0707	3.1435	neg	M-H	C6H12O3	57.9	-	-5.353531961	3639-21-2	0.013900186	5.1112	5.3685	5.2928	5.3237	5.2837	5.3739	5.2621	5.2743	5.3793	5.2518	5.1288	5.4233	5.306	5.3041	5.3153
neg_6426	Suberylglycine	metab_14967	HMDB0000953	-	230.1033	3.0717	neg	M-H	C10H17NO5	-	43.3	-0.333554385	60317-54-6	0.018766801	4.4192	4.8359	4.6952	4.8916	4.8691	4.6089	4.6706	4.862	4.8554	4.8873	4.6424	5.1278	4.8416	4.8274	4.8417
neg_6437	Gentisic acid	metab_14978	HMDB0059999;HMDB0000152	C00628	153.0187	3.0346	neg	M-H	C7H6O4	83.5	-	-3.89437983	490-79-9	0.055527387	5.6229	5.572	5.5083	5.5256	5.4499	5.5062	5.3087	5.47	5.5628	5.5552	5.409	5.5695	5.5282	5.4884	5.4858
neg_6453	Ethyl glucuronide	metab_14994	HMDB0131286;HMDB0010325	-	203.0558	2.9749	neg	M-H2O-H	C8H14O7	-	69.2	-1.396331938	17685-04-0	0.032594531	6.0454	5.7049	6.0324	5.7835	6.0787	6.0464	5.7883	6.0258	5.9165	5.8385	5.9139	5.9835	5.9514	5.9276	5.9531
neg_6493	N-[2-Hydroxy-2-(4-hydroxyphenyl)ethyl]cinnamide	metab_15034	HMDB0030191	-	304.0972	2.7849	neg	M+Na-2H	C17H17NO3	-	62.4	5.966634979	87596-52-9	0.037327097	5.482	5.6318	5.3291	5.8953	5.3232	5.5875	5.635	5.3507	5.7058	5.6132	5.839	5.5861	5.6275	5.6375	5.659
neg_6515	6-[2-(6-hydroxy-2H-1,3-benzodioxol-5-yl)ethyl]-4-methoxy-5,6-dihydro-2H-pyran-2-one	metab_15056	HMDB0131688	-	313.0721	2.7294	neg	M+Na-2H	C15H16O6	-	59.8	9.249908363	-	0.037087013	4.9876	4.9945	5.0957	4.8195	5.0643	5.0741	4.8608	5.0672	5.0213	4.9779	4.8788	4.9308	5.0431	5.011	5.0256
neg_6553	4-Hydroxyproline galactoside	metab_15094	HMDB0029354	-	274.0935	2.6945	neg	M-H2O-H	C11H19NO8	-	70.2	0.798434574	80185-44-0	0.006946533	5.3838	5.5485	5.4289	5.5247	5.4817	5.6283	5.4903	5.4668	5.5938	5.521	5.4963	5.4996	5.5357	5.5331	5.5391
neg_6567	3-Pyridylacetic acid	metab_15108	HMDB0001538	-	136.0397	2.6945	neg	M-H	C7H7NO2	-	73.4	-4.799496464	501-81-5	0.014545416	4.2493	4.2739	4.284	4.3099	4.4271	4.2546	4.1379	4.4128	4.3766	4.407	4.2946	4.3793	4.3418	4.3514	4.3396
neg_6620	Deoxyinosine	metab_15161	HMDB0000071	C05512	251.0785	2.4676	neg	M-H	C10H12N4O4	89	-	-0.13874452	890-38-0	0.030582446	5.8898	5.7403	5.7446	5.6774	5.4933	5.931	6.0631	5.5043	5.6152	5.6989	5.9583	5.5459	5.7818	5.7564	5.7626
neg_6633	Glutaric acid	metab_15174	HMDB0000661	C00489	131.0342	2.3368	neg	M-H	C5H8O4	71.2	-	-5.55310485	110-94-1	0.026906157	6.2941	6.3087	6.2382	6.3485	6.281	6.1176	6.0992	6.2463	6.2645	6.2785	6.1871	6.3075	6.2454	6.228	6.2504
neg_6643	2-Hydroxyadenine	metab_15184	HMDB0000403	-	150.0415	2.2121	neg	M-H	C5H5N5O	-	48.8	-4.355490874	3373-53-3	0.049459475	4.842	4.5881	4.7066	4.7025	4.4714	4.5606	4.4806	4.4249	4.4807	4.6604	4.607	4.5272	4.5565	4.5363	4.5792
neg_6665	Guanidylic acid (guanosine monophosphate)	metab_15206	-	-	362.0509	2.1489	neg	M-H	C10H14N5O8P	80.1	-	0.532691722	-	0.009183418	5.5719	5.0241	5.1455	5.5284	5.2848	5.0308	5.0538	5.0589	5.0638	5.2312	5.6074	4.9754	5.2413	5.2357	5.2434
neg_6668	13-Oxo-9,11-tridecadienoic acid	metab_15209	LMFA01060202;HMDB0034564	-	245.1141	2.1489	neg	M+Na-2H	C13H20O3	-	84.1	-7.891977979	125407-60-5	0.066117583	4.3344	4.5308	4.5428	4.8002	4.4754	4.5797	4.6134	4.3991	4.5758	4.4725	4.545	4.5677	4.5797	4.5589	4.5224
neg_6674	Adenosine 3'-monophosphate	metab_15215	HMDB0003540	C01367	346.0558	2.142	neg	M-H	C10H14N5O7P	97.7	-	-0.070199185	-	0.025049008	6.1792	5.8767	5.8143	6.2509	5.9893	5.8226	5.8294	5.8008	5.8621	5.9605	6.336	5.7536	5.9978	5.9895	5.9762
neg_6695	Adenine	metab_15236	HMDB0000034	C00147	134.0465	2.138	neg	M-H	C5H5N5	78.2	-	-5.190918645	73-24-5	0.029050098	5.7359	5.7962	5.7113	6.0323	5.7814	5.5222	5.4758	5.739	6.0468	5.732	5.3425	5.7085	5.7369	5.7621	5.7486
neg_6708	Molybdopterin precursor Z	metab_15249	HMDB0011683	-	344.0402	2.1131	neg	M-H	C10H12N5O7P	-	44.4	0.019010979	-	0.014763711	5.9317	5.3972	5.4059	5.7797	5.3619	5.2068	5.4672	5.3237	5.3568	5.6324	5.5897	5.4102	5.4939	5.4909	5.4816
neg_6802	5'-CMP	metab_15343	HMDB0000095	C00055	322.0445	1.0691	neg	M-H	C9H14N3O8P	56.7	-	-0.102640018	-	0.049704764	5.3434	4.8775	4.9013	5.0738	5.045	4.8123	4.9678	4.8675	4.9106	4.9442	5.4109	4.8796	5.0188	5.0496	5.0086
neg_6807	(+)-threo-2-Amino-3,4-dihydroxybutanoic acid	metab_15348	LMFA01050439;HMDB0029389	-	116.0345	1.0428	neg	M-H2O-H	C4H9NO4	-	59.3	-5.952910015	21768-44-5	0.029771528	4.5497	4.755	4.3348	5.3787	4.6303	5.1448	5.2502	4.6345	5.3988	4.7223	5.1922	4.7993	5.0397	5.0638	5.0603
neg_6833	N-Acetyl-7-O-acetylneuraminic acid	metab_15374	HMDB0000785	C04016	350.1093	0.8404	neg	M-H	C13H21NO10	-	41.4	0.066953629	18529-63-0	0.063575048	4.6618	4.2657	4.4704	4.535	4.3123	4.1016	4.9725	4.2712	4.6397	4.3789	5.0185	4.6174	4.7003	4.6726	4.645
neg_6904	3,4,5-trihydroxy-6-(2-hydroxyethoxy)oxane-2-carboxylic acid	metab_15445	HMDB0131294	-	219.0508	0.7863	neg	M-H2O-H	C8H14O8	-	42.5	-1.014718197	-	0.046420748	4.5088	4.7351	4.8427	4.8261	5.0738	4.7461	4.7408	5.0358	4.9057	4.8822	4.7028	4.9942	4.8417	4.849	4.8106
neg_6920	8-Acetyl-T2 tetrol	metab_15461	HMDB0036160	-	361.1254	0.7794	neg	M+Na-2H	C17H24O7	-	43.1	-4.196795336	-	0.099440078	4.8155	5.2118	5.1767	5.2907	5.2865	5.1949	5.2574	5.2421	5.2831	5.2079	5.0449	5.2777	5.2325	5.2197	5.1499
neg_6921	Uridine monophosphate (UMP)	metab_15462	-	-	323.0286	0.7794	neg	M-H	C9H13N2O9P	75.6	-	0.092277453	-	0.040691453	6.1306	5.9306	5.9615	6.2966	6.2717	5.8952	6.0399	6.0873	6.2504	6.1026	6.3126	6.0877	6.1542	6.1381	6.1188
neg_6929	Glutamylvaline	metab_15470	HMDB0028832	-	245.1143	0.7794	neg	M-H	C10H18N2O5	-	48.2	0.028134773	01-06-5879	0.031323795	4.7924	4.8919	4.895	4.961	4.8428	4.9902	5.1436	4.8255	4.947	4.9291	5.1364	4.8507	4.9665	4.9649	4.942
neg_6931	N2-Succinyl-L-ornithine	metab_15472	HMDB0001199	C03415	231.0985	0.7794	neg	M-H	C9H16N2O5	-	47.2	-0.469561536	899816-95-6	0.031568558	4.5353	4.5973	4.6618	4.6923	4.5885	4.7503	4.802	4.5716	4.6738	4.6424	4.7792	4.6011	4.6553	4.6682	4.6408
neg_6940	5-Aminolevulinic acid	metab_15481	HMDB0001149	C00430	176.056	0.7794	neg	M+FA-H	C5H9NO3	-	70.2	-3.691233178	106-60-5	0.043480246	4.197	4.3889	4.4324	4.6411	4.6075	4.5094	4.4981	4.5667	4.6101	4.5486	4.4161	4.5631	4.549	4.5119	4.5253
neg_6967	3-Galactosyllactose	metab_15508	HMDB0006599	-	539.1389	0.7656	neg	M+Cl	C18H32O16	-	93.3	0.940924771	273932-91-5	0.082206722	5.8779	6.2465	5.8212	6.0268	5.8999	6.1763	5.9943	5.8646	6.0197	5.9812	6.0043	5.7823	6.0304	5.9997	5.9588
neg_6976	L-Aspartic acid	metab_15517	HMDB0000191	C00049	132.0295	0.7656	neg	M-H	C4H7NO4	65.8	-	-5.156568242	56-84-8	0.028350776	4.4873	4.3836	4.4399	4.597	4.372	4.7952	4.7312	4.3222	4.5391	4.6614	4.6807	4.2962	4.528	4.543	4.5187
neg_6983	2-methyl-4-(sulfooxy)butanoic acid	metab_15524	HMDB0130850	-	243.0181	0.7587	neg	M+FA-H	C5H10O6S	-	55.4	0.588453941	-	0.073713329	4.484	4.6791	4.5733	4.6538	4.7644	4.8137	4.886	4.7845	4.9909	4.8113	4.7545	4.8982	4.8273	4.8204	4.7675
neg_2096	Caffeic Acid	metab_16068	HMDB0001964;HMDB0003501	C01197	179.0344	5.0421	neg	M-H	C9H8O4	50.6	-	-3.058123655	501-16-6	0.076182016	4.4244	4.4148	4.4417	4.5043	4.7176	4.4032	4.342	4.6869	4.6703	4.628	4.4874	4.66	4.5243	4.5488	4.5893
neg_5726	Chondroitin	metab_16069	HMDB0000629;HMDB0000632	C00401	414.0809	5.5939	neg	M+Cl	C14H21NO11	-	41.3	0.014797547	9007-27-6	0.022922268	6.6246	6.6969	6.6188	6.6453	6.5223	6.6641	6.7029	6.5498	6.6621	6.6538	6.7082	6.5594	6.6276	6.636	6.6474
neg_73	Dodecanedioic acid	metab_16070	HMDB0000933;LMFA01170009;HMDB0000623	C02678	229.1444	6.4239	neg	M-H, M+Na-2H, M-H2O-H	C12H22O4	-	42	-0.752104319	693-23-2	0.012487248	8.0223	8.1328	8.1044	8.1042	8.0347	8.075	8.0708	8.0295	8.0982	8.0537	8.1628	7.9979	8.0752	8.0724	8.0647
neg_80	Hexadecanedioic acid	metab_16071	LMFA01170022;HMDB0000672;HMDB0000712	C19615	307.1915	6.6152	neg	M-H, M+Na-2H, M-H2O-H	C16H30O4	49.4	-	0.40842966	505-54-4	0.014780755	7.2603	7.3003	7.2122	7.26	7.1747	7.1528	7.2989	7.1944	7.2729	7.2633	7.3328	7.2322	7.2387	7.2515	7.2441
neg_166	L-Glutamate	metab_16072	HMDB0000148;HMDB0003339;HMDB0060475	C00025	146.0452	0.5325	neg	M-H2O-H, M-H	C5H9NO4	81	-	-4.931862311	-	0.046442388	4.9456	4.7719	4.8337	4.9651	4.7466	5.1002	5.1451	4.7027	4.8114	4.9244	4.9996	4.7669	4.8558	4.8895	4.8927
neg_407	Malic acid	metab_16073	HMDB0000156	C00149	133.0135	0.7794	neg	M-H2O-H, M-H	C4H6O5	51.5	-	-5.757922656	97-67-6	0.030634233	5.7153	5.7869	5.6952	5.8759	5.7855	5.9769	6.0767	5.7445	5.8743	5.9548	6.1245	5.733	5.8881	5.8701	5.8623
neg_7036	Maltose	metab_16074	HMDB0037138;HMDB0000163	C00208	341.109	0.738	neg	M-H	C12H22O11	46.3	-	0.108667241	-	0.033435824	5.2299	5.3684	5.1603	5.4736	5.2732	5.4409	5.3757	5.2458	5.3509	5.1998	5.096	5.2054	5.3052	5.2798	5.2808
neg_2386	N'-Formylkynurenine	metab_16075	HMDB0060485;HMDB0001200	C02700	271.0502	5.9465	neg	M+Cl	C11H12N2O4	-	52.6	4.465348752	1022-31-7	0.02683562	5.7037	5.7025	5.5891	5.6177	5.4888	5.7039	5.6934	5.4573	5.6575	5.6189	5.7121	5.5561	5.6442	5.6236	5.6436
neg_6324	Pyrocatechol	metab_16076	HMDB0000957	C00090	109.0287	3.453	neg	M-H	C6H6O2	89.9	-	-7.482458146	120-80-9	0.018380353	5.4639	5.4604	5.4245	4.9594	4.6443	5.0595	5.2853	4.8325	5.0322	4.8109	4.9561	5.5221	5.0452	5.0365	5.0293
